# Supplementary material for: Modelling Free-Living and Particle-Associated Bacterial Assemblages across the Deep and Hypoxic Lower St. Lawrence Estuary
Source: mSphere. 2020 May 20;5(3):e00364-20. doi: 10.1128/mSphere.00364-20 (PMC7380577; doi:10.1128/mSphere.00364-20)
Supplement: TABLE S1 [file mSphere.00364-20-st001.xlsx]

## Sheet: Table S1 mod
OTU ID	Posterior probability	Taxonomic description	20_003FD (0.02)	20_003FR (0.08)	20_003F RNA:DNA	21_090FD (0.03)	21_090FR (0.09)	21_090F RNA:DNA	22_003FD (0.03)	22_003FR (0.05)	22_003F RNA:DNA	23_003FD (0.13)	23_003FR (0.07)	23_003F RNA:DNA	23_080FD (0.05)	23_080FR (0.08)	23_080F RNA:DNA	25_003FD (0.02)	25_003FR (0.04)	25_003F RNA:DNA	Ave (RNA:DNA)	log2(RNA:DNA)
O000041	0.00220328	Bacteria(100);Actinobacteria(100);Actinobacteridae(100);ACK-M1(100);unclassified(100);unclassified(100);unclassified(100);unclassified(100);unclassified(100);unclassified(100);	0	0		0	0		0.04	0		0.13	0		0	0		1.86	0.04		#DIV/0!	#DIV/0!
O000151	0.00223897	Bacteria(100);Proteobacteria(100);Gammaproteobacteria(100);Betaproteobacteria(100);MND1(82);Unclassified(82);unclassified(82);unclassified(82);unclassified(82);unclassified(82);	0.01	0		0.01	0.08		0.06	0.61	10.1667	0.08	0.41		0.05	0.14		0.15	0.48	3.2	6.68333	2.74057
O000298	0.00241095	Bacteria(100);Proteobacteria(100);Gammaproteobacteria(100);ZA3412c(54);Unclassified(54);unclassified(54);unclassified(54);unclassified(54);unclassified(54);unclassified(54);	0.02	0.09	4.5	0.03	0.22		0.08	0.1	1.25	0.03	0.12		0.19	1.3	6.84211	0.03	0.04		4.19737	2.06949
O000120	0.00688888	Bacteria(100);Proteobacteria(100);Gammaproteobacteria(100);ZA3412c(100);marine_gamma_proteobacterium_HTCC2151(100);unclassified(100);unclassified(100);unclassified(100);unclassified(100);unclassified(100);	0.38	1.52	4	0.55	2.56	4.65455	0.03	0.05		0.04	0.03		0.54	0.98	1.81481	0.04	0.03		3.48979	1.80314
O000391	0.00223465	Bacteria(100);Proteobacteria(100);Gammaproteobacteria(100);Oceanospirillales(97);Unclassified(97);unclassified(97);unclassified(97);unclassified(97);unclassified(97);unclassified(97);	0.01	0.06		0	0.02		0.15	0.61	4.06667	0.08	0.54		0.02	0.09		0.15	0.42	2.8	3.43333	1.77961
O000072	0.00916137	Bacteria(100);Proteobacteria(100);Alphaproteobacteria(100);OM38(100);OCS126(100);NAC11-16(100);unclassified(100);unclassified(100);unclassified(100);unclassified(100);	0.02	0.07		0.07	0.19	2.71429	0.71	2.75	3.87324	0.68	0.73	1.07353	0.34	0.25	0.735294	0.39	2.29	5.87179	2.85363	1.5128
O000197	0.00345688	Bacteria(100);Proteobacteria(100);Gammaproteobacteria(100);Oceanospirillales(99);Marinobacterium(99);unclassified(99);unclassified(99);unclassified(99);unclassified(99);unclassified(99);	0.01	0.02		0	0		0.29	0.82	2.82759	0.27	0.31	1.14815	0.01	0.01		0.31	1.26	4.06452	2.68008	1.42228
O000138	0.00321352	Bacteria(100);Proteobacteria(100);Gammaproteobacteria(100);ZA3412c(100);marine_gamma_proteobacterium_HTCC2151(100);unclassified(100);unclassified(100);unclassified(100);unclassified(100);unclassified(100);	0.01	0.02		0	0.01		0.3	0.7	2.33333	0.27	0.76	2.81481	0.01	0.01		0.33	0.6	1.81818	2.32211	1.21544
O000161	0.00220652	Bacteria(100);Proteobacteria(100);Gammaproteobacteria(100);HTCC2207(100);unclassified(100);unclassified(100);unclassified(100);unclassified(100);unclassified(100);unclassified(100);	0.2	0.39	1.95	0.11	0.48	4.36364	0.07	0.21	3	0.19	0.12	0.631579	0.21	0.13	0.619048	0.04	0.09	2.25	2.13571	1.09472
O000188	0.00504146	Bacteria(100);Proteobacteria(100);Gammaproteobacteria(100);ZA3412c(100);Unclassified(100);unclassified(100);unclassified(100);unclassified(100);unclassified(100);unclassified(100);	0.07	0.12	1.71429	0.11	0.35	3.18182	0.29	0.53	1.82759	0.24	0.16	0.666667	0.89	1.67	1.8764	0.12	0.21	1.75	1.83613	0.876666
O000086	0.00975626	Bacteria(100);Proteobacteria(100);Gammaproteobacteria(100);ZA3412c(100);marine_gamma_proteobacterium_HTCC2151(100);unclassified(100);unclassified(100);unclassified(100);unclassified(100);unclassified(100);	0.05	0.02		0	0.01		1.08	2.9	2.68519	0.95	1.13	1.18947	0	0		1.12	1.81	1.61607	1.83024	0.872036
O000052	0.00270083	Bacteria(100);Proteobacteria(100);Alphaproteobacteria(100);Rhodobacterales(100);Rhodobacter(100);Unclassified(89);unclassified(89);unclassified(89);unclassified(89);unclassified(89);	0.02	0.06		0.18	0.53	2.94444	0.05	0.09	1.8	0.13	0.16	1.23077	0.4	0.65	1.625	0.1	0.15	1.5	1.82004	0.863972
O000130	0.00993689	Bacteria(100);Proteobacteria(100);Gammaproteobacteria(100);Arctic96B-1(100);Gammaproteobacteria(100);unclassified(100);unclassified(100);unclassified(100);unclassified(100);unclassified(100);	0.19	0.22	1.15789	0.03	0.07		0.82	1.68	2.04878	1.33	1.92	1.44361	0.05	0.11		0.88	2.11	2.39773	1.762	0.817216
O000133	0.00593705	Bacteria(100);Proteobacteria(100);Gammaproteobacteria(100);ZA3412c(100);marine_gamma_proteobacterium_HTCC2151(100);unclassified(100);unclassified(100);unclassified(100);unclassified(100);unclassified(100);	0.41	0.99	2.41463	0.93	1.63	1.75269	0.07	0.15		0.06	0.03		0.81	0.74	0.91358	0.03	0.05	1.66667	1.68689	0.754368
O000104	0.00431028	Bacteria(100);Proteobacteria(100);Gammaproteobacteria(100);SAR86(100);environmental_sequence(100);ZA3913c(100);unclassified(100);unclassified(100);unclassified(100);unclassified(100);	0.08	0.07		0.11	0.29	2.63636	0.37	0.49	1.32432	0.73	0.52	0.712329	0.4	0.42	1.05	0.26	0.33	1.26923	1.39845	0.483828
O000194	0.00496467	Bacteria(100);Proteobacteria(100);Alphaproteobacteria(100);NAC1-6(100);unclassified(100);unclassified(100);unclassified(100);unclassified(100);unclassified(100);unclassified(100);	0.01	0.02		0.12	0.25	2.08333	0.19	0.12	0.631579	0.18	0.16	0.888889	1.14	2.06	1.80702	0.18	0.17	0.944444	1.27105	0.346024
O000064	0.00277438	Bacteria(100);Proteobacteria(100);Alphaproteobacteria(100);ZA3420c(84);unclassified(84);unclassified(84);unclassified(84);unclassified(84);unclassified(84);unclassified(84);	0.05	0.11	2.2	0.25	0.3	1.2	0.12	0.16	1.33333	0.19	0.14	0.736842	0.48	0.55	1.14583	0.15	0.13	0.866667	1.24711	0.318592
O000112	0.00235795	Bacteria(100);Proteobacteria(100);Alphaproteobacteria(100);Consistiales(100);Pelagibacter(100);SAR11(100);Candidatus_Pelagibacter(100);Unclassified(100);unclassified(100);unclassified(100);	0.06	0.09	1.5	0.15	0.4	2.66667	0.21	0.1	0.47619	0.19	0.1	0.526316	0.41	0.28	0.682927	0.11	0.14	1.27273	1.18747	0.247892
O000076	0.00203346	Bacteria(100);Proteobacteria(100);Gammaproteobacteria(100);Cellvibrio(100);unclassified(100);unclassified(100);unclassified(100);unclassified(100);unclassified(100);unclassified(100);	0	0.01		0.02	0.05		0.3	0.16	0.533333	0.2	0.26	1.3	0.04	0.07		0.29	0.48	1.65517	1.16284	0.217647
O000219	0.00358019	Bacteria(100);Proteobacteria(100);Gammaproteobacteria(100);Arctic96B-1(100);Gammaproteobacteria(100);unclassified(100);unclassified(100);unclassified(100);unclassified(100);unclassified(100);	0.03	0.02		0.28	0.32	1.14286	0.19	0.42	2.21053	0.24	0.18	0.75	0.73	0.49	0.671233	0.23	0.21	0.913043	1.13753	0.185907
O000079	0.00402365	Bacteria(100);Bacteroidetes(100);Flexibacterales(100);Unclassified(100);unclassified(100);unclassified(100);unclassified(100);unclassified(100);unclassified(100);unclassified(100);	0.13	0.11	0.846154	0.2	0.44	2.2	0.52	0.14	0.269231	0.5	0.41	0.82	0.4	0.55	1.375	0.23	0.22	0.956522	1.07782	0.108113
O000042	0.00519181	Bacteria(100);Proteobacteria(100);Alphaproteobacteria(100);Consistiales(100);Pelagibacter(100);SAR11(100);Candidatus_Pelagibacter(100);Unclassified(100);unclassified(100);unclassified(100);	0.16	0.21	1.3125	0.32	0.78	2.4375	0.31	0.22	0.709677	0.61	0.22	0.360656	1.11	0.64	0.576577	0.2	0.18	0.9	1.04948	0.0696815
O000191	0.00259483	Bacteria(100);Proteobacteria(100);Gammaproteobacteria(100);ZA2333c(100);Arctic96B-16(100);unclassified(100);unclassified(100);unclassified(100);unclassified(100);unclassified(100);	0.14	0.09	0.642857	0.38	0.46	1.21053	0.15	0.17	1.13333	0.27	0.2	0.740741	0.23	0.27	1.17391	0.09	0.09	1	0.983562	-0.0239124
O000033	0.00298313	Bacteria(100);Proteobacteria(100);Gammaproteobacteria(100);SAR86(100);environmental_sequence(100);ZA3913c(100);unclassified(100);unclassified(100);unclassified(100);unclassified(100);	0.02	0.03		0.07	0.19	2.71429	0.29	0.19	0.655172	0.6	0.22	0.366667	0.44	0.25	0.568182	0.35	0.13	0.371429	0.935147	-0.0967349
O000035	0.00789587	Bacteria(100);Proteobacteria(100);Gammaproteobacteria(100);HTCC2207(100);unclassified(100);unclassified(100);unclassified(100);unclassified(100);unclassified(100);unclassified(100);	1.63	1.19	0.730061	0.04	0.04		1.7	1.77	1.04118	0.72	0.37	0.513889	0.05	0.01		0.71	0.7	0.985915	0.817761	-0.29025
O000031	0.00313889	Bacteria(100);Proteobacteria(100);Gammaproteobacteria(100);SAR86(100);environmental_sequence(100);ZA3913c(100);unclassified(100);unclassified(100);unclassified(100);unclassified(100);	0	0.01		0	0		0.78	0.39	0.5	0.96	0.24	0.25	0.02	0.01		0.61	0.34	0.557377	0.435792	-1.19829
O000059	0.00440222	Bacteria(100);Bacteroidetes(100);Flavobacteriales(100);Cytophaga(100);Unclassified(100);unclassified(100);unclassified(100);unclassified(100);unclassified(100);unclassified(100);	0.36	0.09	0.25	0.49	0.24	0.489796	0.71	0.06	0.084507	0.64	0.31	0.484375	0.69	0.31	0.449275	0.42	0.11	0.261905	0.336643	-1.57071
O000149	0.00436869	Bacteria(100);Bacteroidetes(100);Flavobacteriales(100);Cytophaga(100);Unclassified(96);unclassified(96);unclassified(96);unclassified(96);unclassified(96);unclassified(96);	0.88	0.06		0.47	0.11	0.234043	0.93	0.14	0.150538	1.14	0.19	0.166667	0.36	0.03		0.54	0.07	0.12963	0.170219	-2.55453
