# Supplementary material for: Modelling Free-Living and Particle-Associated Bacterial Assemblages across the Deep and Hypoxic Lower St. Lawrence Estuary
Source: mSphere. 2020 May 20;5(3):e00364-20. doi: 10.1128/mSphere.00364-20 (PMC7380577; doi:10.1128/mSphere.00364-20)
Supplement: TABLE S2 [file mSphere.00364-20-st002.xlsx]

## Sheet: Table S2
OTU ID	Posterior probability	Taxonomic description	20_003PD (0.03)	20_003PR (0.07)	20_003P RNA:DNA	21_090PD (0.01)	21_090PR (0.05)	21_090P RNA:DNA	22_003PD (0.06)	22_003PR (0.11)	22_003P RNA:DNA	23_003PD (0.13)	23_003PR (0.13)	23_003P RNA:DNA	23_080PD (0.06)	23_080PR (0.07)	23_080P RNA:DNA	25_003PD (0.03)	25_003PR (0.11)	25_003P RNA:DNA	Ave (RNA:DNA)	log2(RNA:DNA)
O000171	0.00244372	Bacteria(100);Bacteroidetes(100);Flavobacteriales(100);Cytophaga(100);Psychroserpens_burtonensis(100);Unclassified(100);unclassified(100);unclassified(100);unclassified(100);unclassified(100);	0.03	0.01		0.05	0.01		0.53	0.04		0.86	0.04		0.02	0		0.69	0.1		#DIV/0!	#DIV/0!
O000305	0.00435352	Bacteria(100);Firmicutes(100);Clostridia(100);Eubacteriaceae(100);Unclassified(100);unclassified(100);unclassified(100);unclassified(100);unclassified(100);unclassified(100);	0.01	0.01		0.03	0		0.24	0		2.95	0		0.1	0.02		0.87	0.01		#DIV/0!	#DIV/0!
O000360	0.00217163	Bacteria(100);Proteobacteria(100);Gammaproteobacteria(100);ZA3412c(99);marine_gamma_proteobacterium_HTCC2151(99);unclassified(99);unclassified(99);unclassified(99);unclassified(99);unclassified(99);	0.03	0.68	22.6667	0.06	0.91	15.1667	0.02	0.14		0.04	0.05		0.01	0.26		0.02	0.05		18.9167	4.24159
O000282	0.00317478	Bacteria(100);Proteobacteria(100);Gammaproteobacteria(100);ZA3412c(100);marine_gamma_proteobacterium_HTCC2151(100);unclassified(100);unclassified(100);unclassified(100);unclassified(100);unclassified(100);	0.1	1.12	11.2	0.08	0.81	10.125	0.08	0.35	4.375	0.01	0.19		0.03	0.27		0.03	0.07		8.56667	3.09873
O000220	0.00545422	Bacteria(100);Proteobacteria(100);Gammaproteobacteria(100);Unclassified(100);unclassified(100);unclassified(100);unclassified(100);unclassified(100);unclassified(100);unclassified(100);	0.39	2.71	6.94872	0.22	1.52	6.90909	0.02	0.05		0	0		0.06	0.34	5.66667	0.01	0.01		6.50816	2.70225
O000611	0.00211413	Bacteria(100);Planctomycetes(100);WPS-1(100);CL500-3(97);CL120-56(97);Unclassified(97);unclassified(97);unclassified(97);unclassified(97);unclassified(97);	0.01	0.1		0.08	0.53	6.625	0.05	0.13		0.01	0.13		0.07	0.77		0.03	0.15	5	5.8125	2.53916
O000322	0.00456914	Bacteria(100);Proteobacteria(100);Gammaproteobacteria(100);RL185_aaj69f03(100);unclassified(100);unclassified(100);unclassified(100);unclassified(100);unclassified(100);unclassified(100);	0.71	2.41	3.39437	0.12	0.44	3.66667	0.01	0		0	0		0.16	0.59	3.6875	0.01	0		3.58284	1.84111
O000234	0.00320353	Bacteria(100);Planctomycetes(100);Planctomycetacia(100);DEL17(100);agg8(100);Unclassified(100);unclassified(100);unclassified(100);unclassified(100);unclassified(100);	0.03	0.03		0.33	0.57	1.72727	0.04	0.1		0.05	0.01		0.35	1.51	4.31429	0.09	0.01		3.02078	1.59492
O000087	0.00787534	Bacteria(100);Proteobacteria(100);Gammaproteobacteria(100);Betaproteobacteria(100);Comamonadaceae(100);Verminephrobacter(100);unclassified(100);unclassified(100);unclassified(100);unclassified(100);	0.01	0.01		0	0		0.09	0.43	4.77778	0.3	0.16	0.533333	0	0		1.59	5.08	3.19497	2.83536	1.50353
O000246	0.00346947	Bacteria(100);Proteobacteria(100);Gammaproteobacteria(100);HTCC2207(62);unclassified(62);unclassified(62);unclassified(62);unclassified(62);unclassified(62);unclassified(62);	0.39	1.46	3.74359	0.35	0.55	1.57143	0.06	0.06		0.01	0.01		0.11	0.35	3.18182	0.01	0.02		2.83228	1.50196
O000080	0.0419949	Bacteria(100);Proteobacteria(100);Gammaproteobacteria(100);OM60(100);unclassified(100);unclassified(100);unclassified(100);unclassified(100);unclassified(100);unclassified(100);	0.55	1.07	1.94545	0.07	0.24	3.42857	2.76	5.81	2.10507	7.7	13.1	1.7013	0.06	0.36	6	4.43	5.06	1.14221	2.72043	1.44384
O000487	0.00241292	Bacteria(100);Cyanobacteria(100);Chloroplasts(100);Haslea(100);unclassified(100);unclassified(100);unclassified(100);unclassified(100);unclassified(100);unclassified(100);	0.23	0.05	0.217391	0.4	1.5	3.75	0.04	0		0.03	0.04		0	0.01		0.03	0.02		1.9837	0.988191
O000740	0.00243346	Bacteria(100);Proteobacteria(100);Gammaproteobacteria(100);OM60(96);unclassified(96);unclassified(96);unclassified(96);unclassified(96);unclassified(96);unclassified(96);	0.01	0.02		0	0.01		0.31	0.51	1.64516	0.15	0.48	3.2	0	0.04		0.43	0.45	1.04651	1.96389	0.973715
O000062	0.00393973	Bacteria(100);Proteobacteria(100);Alphaproteobacteria(100);Rhodobacterales(100);Rhodobacter(100);Unclassified(94);unclassified(94);unclassified(94);unclassified(94);unclassified(94);	0.01	0.08		0	0		0.32	0.75	2.34375	0.41	0.23	0.560976	0	0		0.74	1.3	1.75676	1.55383	0.635826
O000600	0.00248274	Bacteria(100);Proteobacteria(100);Alphaproteobacteria(100);pLW-38(100);unclassified(100);unclassified(100);unclassified(100);unclassified(100);unclassified(100);unclassified(100);	0.01	0.01		0.01	0		0.34	0.68	2	0.35	0.61	1.74286	0.03	0.01		0.21	0.16	0.761905	1.50159	0.586488
O000078	0.04449	Bacteria(100);Proteobacteria(100);Gammaproteobacteria(100);OM60(100);unclassified(100);unclassified(100);unclassified(100);unclassified(100);unclassified(100);unclassified(100);	0.28	0.44	1.57143	0.08	0.05	0.625	7.62	7.81	1.02493	8.46	3.56	0.420804	0.1	0.28	2.8	5.63	9.02	1.60213	1.34072	0.423004
O000118	0.00838873	Bacteria(100);Cyanobacteria(100);Chloroplasts(100);Dinophysis(100);unclassified(100);unclassified(100);unclassified(100);unclassified(100);unclassified(100);unclassified(100);	3.26	1.61	0.493865	0.03	0.08	2.66667	0.39	0.26	0.666667	0.33	0.51	1.54545	0.02	0.41		0.65	0.64	0.984615	1.27145	0.346479
O000043	0.0021973	Bacteria(100);Proteobacteria(100);Gammaproteobacteria(100);Betaproteobacteria(100);Comamonadaceae(100);Comamonas(100);Acidovorax(100);Acidovorax_delafieldii(100);bacterium_UNSW6(100);unclassified(100);	0.02	0.03		0.01	0.01		0.33	0.2	0.606061	0.14	0.03		0	0.04		0.47	0.86	1.82979	1.21792	0.284424
O000815	0.00218087	Bacteria(100);Proteobacteria(100);Gammaproteobacteria(100);OM60(96);unclassified(96);unclassified(96);unclassified(96);unclassified(96);unclassified(96);unclassified(96);	0.01	0.01		0.01	0.01		0.41	0.52	1.26829	0.28	0.15	0.535714	0.01	0.03		0.4	0.32	0.8	0.868002	-0.204229
O000145	0.00202686	Bacteria(100);Bacteroidetes(100);Flavobacteriales(100);Polaribacter(100);unclassified(100);unclassified(100);unclassified(100);unclassified(100);unclassified(100);unclassified(100);	0.24	0.05		0.44	0.38	0.863636	0.02	0		0	0		1.06	0.06		0.04	0.02		0.863636	-0.211504
O000247	0.00551377	Bacteria(100);Cyanobacteria(100);Chloroplasts(100);Haslea(100);unclassified(100);unclassified(100);unclassified(100);unclassified(100);unclassified(100);unclassified(100);	0.81	0.26	0.320988	0.59	0.65	1.10169	0.78	0.52	0.666667	0.42	0.51	1.21429	0.05	0.06		0.39	0.33	0.846154	0.829958	-0.26889
O000239	0.00238417	Bacteria(100);Proteobacteria(100);Gammaproteobacteria(100);Halomonadaceae(100);Cobetia(100);unclassified(100);unclassified(100);unclassified(100);unclassified(100);unclassified(100);	0.25	0.15	0.6	0.47	0.28	0.595745	0	0		0	0		0.63	0.53	0.84127	0.02	0		0.679005	-0.558506
O000251	0.00212542	Bacteria(100);Proteobacteria(100);Gammaproteobacteria(100);Halomonadaceae(86);Cobetia(86);unclassified(86);unclassified(86);unclassified(86);unclassified(86);unclassified(86);	0.31	0.12	0.387097	0.45	0.24	0.533333	0	0		0	0		0.46	0.47	1.02174	0.02	0		0.64739	-0.627294
O000345	0.0034705	Bacteria(100);Bacteroidetes(100);Flavobacteriales(100);Unclassified(100);unclassified(100);unclassified(100);unclassified(100);unclassified(100);unclassified(100);unclassified(100);	0	0.07		0	0.01		0.41	0.33	0.804878	0.09	0.66		0	0.03		1.44	0.34	0.236111	0.520495	-0.942045
O000221	0.00588751	Bacteria(100);Bacteroidetes(100);JTB248(100);unclassified(100);unclassified(100);unclassified(100);unclassified(100);unclassified(100);unclassified(100);unclassified(100);	0.09	0.05		0.21	0.05	0.238095	0.62	0.56	0.903226	2.18	0.15	0.0688073	0.32	0.25	0.78125	1.03	0.31	0.300971	0.45847	-1.1251
O000559	0.00302898	Bacteria(100);Cyanobacteria(100);Chloroplasts(100);OM81(100);unclassified(100);unclassified(100);unclassified(100);unclassified(100);unclassified(100);unclassified(100);	0.46	0.04		0	0		1.1	0.4	0.363636	0.14	0.1		0	0		0.51	0.2		0.363636	-1.45943
O000081	0.00222605	Bacteria(100);Bacteroidetes(100);Flavobacteriales(100);Cytophaga(100);Ulvibacter(100);unclassified(100);unclassified(100);unclassified(100);unclassified(100);unclassified(100);	0.58	0.1		0.61	0.1	0.163934	0.12	0.02		0.12	0.01		0.37	0.1	0.27027	0.09	0.01		0.217102	-2.20355
O000238	0.00386067	Bacteria(100);Proteobacteria(100);Alphaproteobacteria(100);Liberibacter(100);unclassified(100);unclassified(100);unclassified(100);unclassified(100);unclassified(100);unclassified(100);	0.39	0.1		1.63	0.11	0.0674847	0.38	0.01		0.85	0.05		0.19	0		0.17	0		0.0674847	-3.8893
