# Supplementary material for: Modelling Free-Living and Particle-Associated Bacterial Assemblages across the Deep and Hypoxic Lower St. Lawrence Estuary
Source: mSphere. 2020 May 20;5(3):e00364-20. doi: 10.1128/mSphere.00364-20 (PMC7380577; doi:10.1128/mSphere.00364-20)
Supplement: TABLE S3 [file mSphere.00364-20-st003.xlsx]

## Sheet: Table  S3
OTU ID	Posterior probability (FL)	Posterior probability (PA)	Taxonomic description	20_003FD (0.02)	20_003FR (0.08)	20_003F RNA:DNA	21_090FD (0.03)	21_090FR (0.09)	21_090F RNA:DNA	22_003FD (0.03)	22_003FR (0.05)	22_003F RNA:DNA	23_003FD (0.13)	23_003FR (0.07)	23_003F RNA:DNA	23_080FD (0.05)	23_080FR (0.08)	23_080F RNA:DNA	25_003FD (0.02)	25_003FR (0.04)	25_003F RNA:DNA	Ave (RNA:DNA)	log2(RNA:DNA)	20_003PD (0.03)	20_003PR (0.07)	20_003P RNA:DNA	21_090PD (0.01)	21_090PR (0.05)	21_090P RNA:DNA	22_003PD (0.06)	22_003PR (0.11)	22_003P RNA:DNA	23_003PD (0.13)	23_003PR (0.13)	23_003P RNA:DNA	23_080PD (0.06)	23_080PR (0.07)	23_080P RNA:DNA	25_003PD (0.03)	25_003PR (0.11)	25_003P RNA:DNA	Ave (RNA:DNA)	log2(RNA:DNA)
O000057	0.0107514	0.00354237	Bacteria(100);Proteobacteria(100);Gammaproteobacteria(100);Betaproteobacteria(100);Comamonadaceae(100);Unclassified(100);unclassified(100);unclassified(100);unclassified(100);unclassified(100);	0.02	0.23	11.5	0	0.02		0.44	1.71	3.88636	0.28	3.25	11.6071	0.01	0.01		0.9	3.09	3.43333	7.60671	2.92727	0.01	0.09		0	0		0.09	0.88	9.77778	0.14	1.4	10	0	0.01		0.14	0.69	4.92857	8.23545	3.04185
O000018	0.0373485	0.00563698	Bacteria(100);Proteobacteria(100);Alphaproteobacteria(100);OM38(100);OCS126(100);NAC11-16(100);unclassified(100);unclassified(100);unclassified(100);unclassified(100);	0.09	1.01	11.2222	0.31	2.04	6.58065	2.1	6.24	2.97143	2.04	7.77	3.80882	0.98	3.6	3.67347	1.25	7.19	5.752	5.6681	2.50286	0.07	0.3	4.28571	0.11	0.54	4.90909	0.18	0.55	3.05556	0.12	1.05	8.75	0.09	1.72	19.1111	0.25	0.51	2.04	7.02525	2.81255
O000029	0.0398773	0.0111353	Bacteria(100);Proteobacteria(100);Gammaproteobacteria(100);Betaproteobacteria(100);Comamonadaceae(100);Comamonas(52);T60(52);Comamonas_koreensis(52);unclassified(52);unclassified(52);	0.14	0.36	2.57143	0.01	0.02		1.58	9.27	5.86709	3.44	5.74	1.6686	0.03	0.03		3.97	12.44	3.1335	3.31016	1.7269	0.03	0.14	4.66667	0	0		0.87	2.92	3.35632	0.78	1.27	1.62821	0.01	0.02		0.75	4.07	5.42667	3.76947	1.91436
O000017	0.0250472	0.00762584	Bacteria(100);Proteobacteria(100);Gammaproteobacteria(100);ZA2333c(100);Arctic96B-16(100);unclassified(100);unclassified(100);unclassified(100);unclassified(100);unclassified(100);	1	2.69	2.69	1.99	6.1	3.06533	0.52	0.9	1.73077	0.5	1.36	2.72	3.06	5.26	1.71895	0.36	0.45	1.25	2.19584	1.13477	0.42	1.65	3.92857	0.53	2.28	4.30189	0.11	0.23	2.09091	0.19	0.28	1.47368	0.25	1.32	5.28	0.1	0.08		3.41501	1.77189
O000117	0.00773363	0.00294684	Bacteria(100);Proteobacteria(100);Gammaproteobacteria(100);Arctic96B-1(100);Gammaproteobacteria(100);unclassified(100);unclassified(100);unclassified(100);unclassified(100);unclassified(100);	0.06	0.1	1.66667	0.34	1.27	3.73529	0.23	0.37	1.6087	0.36	0.63	1.75	1.14	2.15	1.88596	0.21	0.35	1.66667	2.05221	1.03718	0.03	0.12	4	0.14	0.69	4.92857	0.06	0.23	3.83333	0.17	0.38	2.23529	0.1	0.48	4.8	0.16	0.31	1.9375	3.62245	1.85697
O000085	0.0025494	0.00396642	Bacteria(100);Proteobacteria(100);Alphaproteobacteria(100);Rhodobacterales(100);Rhodobacter(100);Marinosulfonomonas(100);unclassified(100);unclassified(100);unclassified(100);unclassified(100);	0.01	0.04		0.05	0.12	2.4	0.4	0.34	0.85	0.19	0.58	3.05263	0.09	0.25	2.77778	0.15	0.17	1.13333	2.04275	1.03051	0.02	0.06		0.04	0.26	6.5	0.25	0.86	3.44	0.24	0.96	4	0.28	0.45	1.60714	0.13	0.33	2.53846	3.61712	1.85484
O000036	0.0303504	0.0224247	Bacteria(100);Proteobacteria(100);Alphaproteobacteria(100);Rhodobacterales(100);Rhodobacter(100);Unclassified(100);unclassified(100);unclassified(100);unclassified(100);unclassified(100);	0.06	0.1	1.66667	0.01	0		1.19	2.6	2.18487	3.66	7.39	2.01913	0.02	0.02		4.2	8.87	2.1119	1.99564	0.996853	0.04	0.42	10.5	0	0		0.43	4.14	9.62791	1.62	5.63	3.47531	0.01	0.03		1.45	8.07	5.56552	7.29218	2.86635
O000032	0.0116177	0.00217779	Bacteria(100);Proteobacteria(100);Gammaproteobacteria(100);SAR86(100);environmental_sequence(100);ZA3913c(100);unclassified(100);unclassified(100);unclassified(100);unclassified(100);	0.56	0.81	1.44643	0.19	0.66	3.47368	1.93	1.97	1.02073	1.64	1.31	0.79878	0.46	0.43	0.934783	0.6	0.78	1.3	1.49573	0.580853	0.48	0.17	0.354167	0.27	0.21	0.777778	0.25	0.12	0.48	0.21	0.13	0.619048	0.09	0.07	0.777778	0.12	0.02		0.601754	-0.732754
O000001	0.0902929	0.0272094	Bacteria(100);Proteobacteria(100);Alphaproteobacteria(100);Rhodobacterales(100);Rhodobacter(100);OM42(100);unclassified(100);unclassified(100);unclassified(100);unclassified(100);	10.47	37.37	3.56925	6.62	6.88	1.03927	5.9	4.31	0.730508	4.29	5.11	1.19114	3.98	4.15	1.04271	2.62	2.27	0.866412	1.40655	0.49216	5.47	11.4	2.0841	1.22	2.35	1.92623	0.8	1.19	1.4875	0.56	1	1.78571	0.45	0.74	1.64444	0.81	0.51	0.62963	1.59294	0.671688
O000071	0.00456447	0.018831	Bacteria(100);Bacteroidetes(100);Flavobacteriales(100);Cytophaga(100);marine_bacterium_ATAM173a_6(100);unclassified(100);unclassified(100);unclassified(100);unclassified(100);unclassified(100);	0.07	0		0	0		0.4	0.31	0.775	0.5	1.32	2.64	0.01	0		1.09	0.59	0.541284	1.31876	0.399184	0.04	0.08	2	0	0		2.47	1.25	0.506073	4.99	2.19	0.438878	0.02	0.01		5.99	1.3	0.217028	0.790495	-0.339172
O000007	0.0662062	0.084301	Bacteria(100);Proteobacteria(100);Alphaproteobacteria(100);Rhodobacterales(100);Rhodobacter(100);Arctic96A-1(100);unclassified(100);unclassified(100);unclassified(100);unclassified(100);	4.4	2.51	0.570455	4.1	2.95	0.719512	7.82	4.57	0.584399	9.14	9.53	1.04267	3.66	4.04	1.10383	6.59	6.3	0.955994	0.829476	-0.269728	1.19	8.88	7.46218	0.61	2.92	4.78689	2.73	15.63	5.72527	5.62	28.84	5.13167	0.5	2.65	5.3	2.36	10.18	4.31356	5.45326	2.44712
O000073	0.00249856	0.0040958	Bacteria(100);Bacteroidetes(100);truffle_symbionts(100);Tuber_borchii_symbiont_b-17BO(100);unclassified(100);unclassified(100);unclassified(100);unclassified(100);unclassified(100);unclassified(100);	0.01	0.01		0.19	0.17	0.894737	0.17	0.08	0.470588	0.32	0.4	1.25	0.43	0.23	0.534884	0.21	0.1	0.47619	0.72528	-0.46339	0.04	0.05		0.18	0.24	1.33333	0.22	0.24	1.09091	0.36	0.66	1.83333	1.31	0.4	0.305344	0.23	0.06		1.14073	0.189957
O000115	0.00454283	0.00313166	Bacteria(100);Bacteroidetes(100);Flavobacteriales(100);Cytophaga(100);Psychroserpens_burtonensis(100);Unclassified(85);unclassified(85);unclassified(85);unclassified(85);unclassified(85);	0.42	0.16	0.380952	0.96	0.56	0.583333	0.36	0.11	0.305556	0.49	0.35	0.714286	0.69	0.26	0.376812	0.19	0.07	0.368421	0.454893	-1.1364	0.26	0.21	0.807692	0.54	0.27	0.5	0.14	0.03		0.17	0.05		0.97	0.18	0.185567	0.19	0.04		0.497753	-1.0065
O000084	0.0104485	0.0200323	Bacteria(100);Bacteroidetes(100);Flavobacteriales(100);Unclassified(100);unclassified(100);unclassified(100);unclassified(100);unclassified(100);unclassified(100);unclassified(100);	0.98	0.09	0.0918367	0.34	0.09	0.264706	3.22	1.64	0.509317	1.75	0.88	0.502857	0.63	0.05	0.0793651	0.62	0.35	0.564516	0.335433	-1.5759	0.62	0.61	0.983871	0.33	0.43	1.30303	3.44	4.55	1.32267	3.72	1.19	0.319892	2.18	0.73	0.334862	0.69	1.02	1.47826	0.957099	-0.0632606
O000005	0.00571099	0.00385143	Bacteria(100);Bacteroidetes(100);Flavobacteriales(100);Polaribacter(100);unclassified(100);unclassified(100);unclassified(100);unclassified(100);unclassified(100);unclassified(100);	0.62	0.12	0.193548	1.03	0.1	0.0970874	0.58	0.28	0.482759	1.05	0.38	0.361905	0.63	0.11	0.174603	0.78	0.22	0.282051	0.265326	-1.91416	0.15	0.1	0.666667	0.22	0.09	0.409091	0.22	0.12	0.545455	0.95	0.06		1.36	0.11	0.0808824	0.34	0.11	0.323529	0.405125	-1.30356
O000013	0.00228224	0.0116251	Bacteria(100);Bacteroidetes(100);Flavobacteriales(100);Cytophaga(100);Ulvibacter(100);unclassified(100);unclassified(100);unclassified(100);unclassified(100);unclassified(100);	0.47	0.05	0.106383	1.22	0.08	0.0655738	0.13	0.05	0.384615	0.13	0.04		0.3	0.04		0.07	0		0.185524	-2.43032	2.95	0.44	0.149153	4.06	0.47	0.115764	0.41	0.01		0.54	0		2.05	0.25	0.121951	0.39	0.01	0.025641	0.103127	-3.2775
O000014	0.00692565	0.00358344	Bacteria(100);Proteobacteria(100);Alphaproteobacteria(100);Rhodobacterales(100);Rhodobacter(100);Sulfitobacter(100);unclassified(100);unclassified(100);unclassified(100);unclassified(100);	2.46	0.24	0.097561	0.63	0.08		2.35	0.08	0.0340426	1.05	0.04	0.0380952	0.24	0.08	0.333333	1.45	0.22	0.151724	0.130951	-2.9329	0.31	0.38	1.22581	0.12	0.18	1.5	0.33	0.32	0.969697	0.3	0.11	0.366667	0.1	0.06		0.54	0.74	1.37037	1.08651	0.119699
O000028	0.0202048	0.00405575	Bacteria(100);Bacteroidetes(100);Flavobacteriales(100);Cytophaga(100);Unclassified(100);unclassified(100);unclassified(100);unclassified(100);unclassified(100);unclassified(100);	0.19	0.05		0.02	0		4.21	0.49	0.11639	5.7	1.28		0	0.01		6.05	0.87	0.143802	0.130096	-2.94236	0.09	0.05		0.01	0		0.6	0.06		1.77	0.04		0	0		1.36	0.08		#DIV/0!	#DIV/0!
O000024	0.00693322	0.0128038	Bacteria(100);Bacteroidetes(100);Flavobacteriales(100);Cytophaga(100);unclassified;unclassified;unclassified;unclassified;unclassified;unclassified;	8.05	0.24	0.0298137	3.34	0		0.91	0.07	0.0769231	0.37	0.03		1	0.03		0.4	0.02		0.0533684	-4.22787	4.08	0.62	0.151961	2.08	0.21	0.100962	0.58	0.12	0.206897	0.71	0		3.34	0.2	0.0598802	0.48	0.05		0.129925	-2.94425
O000053	0.00336386	0.0055343	Bacteria(100);Bacteroidetes(100);Bacteroidales(100);Unclassified(74);unclassified(74);unclassified(74);unclassified(74);unclassified(74);unclassified(74);unclassified(74);	0.03	0		0.02	0		0.75	0.05	0.0666667	1.27	0.01	0.00787402	0.02	0		0.96	0.03		0.0372703	-4.74583	0.06	0.01		0.04	0.01		0.62	0.18	0.290323	2.13	0.18	0.084507	0.12	0.01		1.86	0.17	0.0913978	0.155409	-2.68586
