# Supplementary material for: Modelling Free-Living and Particle-Associated Bacterial Assemblages across the Deep and Hypoxic Lower St. Lawrence Estuary
Source: mSphere. 2020 May 20;5(3):e00364-20. doi: 10.1128/mSphere.00364-20 (PMC7380577; doi:10.1128/mSphere.00364-20)
Supplement: TABLE S4 [file mSphere.00364-20-st004.xlsx]

## Sheet: Table S4
OTU ID	Posterior probability	Taxonomic description	20_280FD (0.04)	20_280FR (0.09)	20_280F RNA:DNA	20_315FD (0.06)	20_315FR (0.1)	20_315F RNA:DNA	21_180FD (0.06)	21_180FR (0.09)	21_180F RNA:DNA	21_314FD (0.04)	21_314FR (0.07)	21_314F RNA:DNA	23_200FD (0.08)	23_200FR (0.06)	23_200F RNA:DNA	25_320FD (0.04)	25_320FR (0.05)	25_320F RNA:DNA	Ave (RNA:DNA)	log2(RNA:DNA)
O000249	0.0071345	Bacteria(100);Proteobacteria(100);Gammaproteobacteria(100);AL-2A(100);unclassified(100);unclassified(100);unclassified(100);unclassified(100);unclassified(100);unclassified(100);	0.06	1.07	17.8333	0.13	0.69	5.30769	0.05	0.73		0.15	1.29	8.6	0.08	1.18	14.75	0.26	0.85	3.26923	9.95205	3.31499
O000412	0.0038112	Bacteria(100);Proteobacteria(100);Gammaproteobacteria(100);AL-2A(100);unclassified(100);unclassified(100);unclassified(100);unclassified(100);unclassified(100);unclassified(100);	0.05	0.91	18.2	0.1	0.58	5.8	0.01	0.05		0.14	1.12	8	0.07	0.08		0.11	0.28	2.54545	8.63636	3.11042
O000651	0.00259258	Bacteria(100);Thermi(99);Thermales(99);Meiothermaceae(99);Meiothermus_silvanus(99);unclassified(99);unclassified(99);unclassified(99);unclassified(99);unclassified(99);	0.06	0.39	6.5	0.06	0.3	5	0.04	0.37		0.07	0.48	6.85714	0.03	0.25		0.06	0.26	4.33333	5.67262	2.50401
O000654	0.00227535	Bacteria(100);Proteobacteria(100);Gammaproteobacteria(100);AL-2A(100);unclassified(100);unclassified(100);unclassified(100);unclassified(100);unclassified(100);unclassified(100);	0.02	0.36		0.02	0.2		0.04	0.21		0.05	0.39	7.8	0.08	0.44	5.5	0.07	0.2	2.85714	5.38571	2.42914
O000342	0.00417875	Bacteria(100);Thermi(100);Thermales(100);Meiothermaceae(100);Meiothermus_silvanus(100);unclassified(100);unclassified(100);unclassified(100);unclassified(100);unclassified(100);	0.14	0.51	3.64286	0.13	0.57	4.38462	0.02	0.44		0.16	0.73	4.5625	0.05	0.47		0.12	0.48	4	4.14749	2.05224
O000242	0.00591807	Bacteria(100);Proteobacteria(100);Gammaproteobacteria(100);SAR86(100);RedeBAC7D11_contig_0(100);unclassified(100);unclassified(100);unclassified(100);unclassified(100);unclassified(100);	0.19	0.67	3.52632	0.17	0.74	4.35294	0	0.02		0.2	0.76	3.8	0.21	0.75	3.57143	0.29	1.41	4.86207	4.02255	2.00811
O000560	0.0024635	Bacteria(100);Proteobacteria(100);Alphaproteobacteria(100);S23_91(100);unclassified(100);unclassified(100);unclassified(100);unclassified(100);unclassified(100);unclassified(100);	0.11	0.32	2.90909	0.08	0.29	3.625	0.02	0.33		0.1	0.34	3.4	0.18	0.38	2.11111	0.08	0.27	3.375	3.08404	1.62482
O000215	0.00564897	Bacteria(100);Proteobacteria(100);Gammaproteobacteria(100);Halomonadaceae(100);Cobetia(100);unclassified(100);unclassified(100);unclassified(100);unclassified(100);unclassified(100);	0.12	0.45	3.75	0.19	0.51	2.68421	0.05	0.02		0.35	0.48	1.37143	0.27	0.66	2.44444	0.44	1.92	4.36364	2.92274	1.54732
O000456	0.00339114	Bacteria(100);Proteobacteria(100);Gammaproteobacteria(100);AL-2A(99);unclassified(99);unclassified(99);unclassified(99);unclassified(99);unclassified(99);unclassified(99);	0.2	0.29	1.45	0.07	0.47	6.71429	0.11	0.27	2.45455	0.15	0.33	2.2	0.3	0.44	1.46667	0.13	0.34	2.61538	2.81681	1.49406
O000310	0.00500466	Bacteria(100);Actinobacteria(99);Acidimicrobidae(91);Microthrixineae(78);Candidatus_Microthrix(77);unclassified(77);unclassified(77);unclassified(77);unclassified(77);unclassified(77);	0.16	0.36	2.25	0.22	0.51	2.31818	0.08	0.29	3.625	0.24	0.53	2.20833	0.16	0.71	4.4375	0.66	0.66	1	2.63984	1.40045
O000302	0.0055002	Bacteria(100);Proteobacteria(100);Gammaproteobacteria(100);Arctic96B-1(100);Gammaproteobacteria(100);unclassified(100);unclassified(100);unclassified(100);unclassified(100);unclassified(100);	0.24	0.43	1.79167	0.17	0.3	1.76471	0.28	1.08	3.85714	0.35	0.52	1.48571	0.36	0.47	1.30556	0.42	0.41	0.97619	1.8635	0.898012
O000209	0.00976208	Bacteria(100);Proteobacteria(100);Alphaproteobacteria(100);Oleomonas(100);Unclassified(100);unclassified(100);unclassified(100);unclassified(100);unclassified(100);unclassified(100);	0.63	1.25	1.98413	0.62	1.15	1.85484	0.42	0.63	1.5	0.39	1.09	2.79487	0.59	0.82	1.38983	0.53	0.81	1.5283	1.84199	0.881269
O000109	0.0189356	Bacteria(100);Proteobacteria(100);Deltaproteobacteria(100);Nitrospina(100);unclassified(100);unclassified(100);unclassified(100);unclassified(100);unclassified(100);unclassified(100);	1.46	1.4	0.958904	1.43	0.88	0.615385	0.45	2.21	4.91111	1.07	0.79	0.738318	1.45	2.26	1.55862	1.66	2.25	1.35542	1.68963	0.756705
O000179	0.00954877	Bacteria(100);Proteobacteria(100);Deltaproteobacteria(100);Nitrospina(100);unclassified(100);unclassified(100);unclassified(100);unclassified(100);unclassified(100);unclassified(100);	0.51	0.57	1.11765	0.46	0.42	0.913043	0.52	1.97	3.78846	0.4	0.3	0.75	0.67	1.04	1.55224	0.8	1.07	1.3375	1.57648	0.656709
O000271	0.00424111	Bacteria(100);Marine_group_A(100);Arctic96B-7(100);unclassified(100);unclassified(100);unclassified(100);unclassified(100);unclassified(100);unclassified(100);unclassified(100);	0.19	0.33	1.73684	0.16	0.26	1.625	0.36	0.5	1.38889	0.25	0.28	1.12	0.28	0.58	2.07143	0.32	0.37	1.15625	1.5164	0.600652
O000279	0.00540503	Bacteria(100);Proteobacteria(100);Gammaproteobacteria(100);AL-2A(100);unclassified(100);unclassified(100);unclassified(100);unclassified(100);unclassified(100);unclassified(100);	0.56	0.77	1.375	0.44	0.87	1.97727	0.05	0.05		0.36	0.8	2.22222	0.16	0.06	0.375	0.35	0.49	1.4	1.4699	0.555717
O000152	0.00252695	Bacteria(100);Proteobacteria(100);Gammaproteobacteria(100);Unclassified(100);unclassified(100);unclassified(100);unclassified(100);unclassified(100);unclassified(100);unclassified(100);	0.15	0.28	1.86667	0.18	0.19	1.05556	0.13	0.23	1.76923	0.31	0.18	0.580645	0.12	0.17	1.41667	0.21	0.16	0.761905	1.24178	0.312408
O000363	0.00471477	Bacteria(100);Marine_group_A(100);A714017(100);unclassified(100);unclassified(100);unclassified(100);unclassified(100);unclassified(100);unclassified(100);unclassified(100);	0.41	0.61	1.4878	0.37	0.41	1.10811	0.21	0.3	1.42857	0.26	0.3	1.15385	0.34	0.42	1.23529	0.36	0.32	0.888889	1.21709	0.283431
O000373	0.00475306	Bacteria(100);Marine_group_A(100);A714017(100);unclassified(100);unclassified(100);unclassified(100);unclassified(100);unclassified(100);unclassified(100);unclassified(100);	0.44	0.41	0.931818	0.44	0.43	0.977273	0.25	0.36	1.44	0.39	0.39	1	0.3	0.39	1.3	0.3	0.27	0.9	1.09152	0.126332
O000141	0.00615874	Bacteria(100);Proteobacteria(100);Gammaproteobacteria(100);SUP05(100);mussel_thioautotrophic_gill_symbiont_MAR1(100);unclassified(100);unclassified(100);unclassified(100);unclassified(100);unclassified(100);	0.01	0.01	1	0.01	0		0.02	0.04	2	0.07	0.03		0.93	0.69	0.741935	2.43	1.39	0.572016	1.07849	0.10901
O000534	0.00268009	Bacteria(100);Actinobacteria(100);Acidimicrobidae(100);Microthrixineae(100);Candidatus_Microthrix(100);unclassified(100);unclassified(100);unclassified(100);unclassified(100);unclassified(100);	0.3	0.11	0.366667	0.22	0.17	0.772727	0.2	0.26	1.3	0.3	0.19	0.633333	0.12	0.2	1.66667	0.23	0.15	0.652174	0.898595	-0.154258
O000272	0.00525735	Bacteria(100);Proteobacteria(100);Alphaproteobacteria(100);Consistiales(100);Pelagibacter(100);SAR11(100);Candidatus_Pelagibacter(100);Unclassified(100);unclassified(100);unclassified(100);	0.45	0.47	1.04444	0.49	0.4	0.816327	0.13	0.12	0.923077	0.52	0.28	0.538462	0.64	0.44	0.6875	0.6	0.35	0.583333	0.765524	-0.385481
O000561	0.00233004	Bacteria(100);Proteobacteria(100);Alphaproteobacteria(100);Unclassified(100);unclassified(100);unclassified(100);unclassified(100);unclassified(100);unclassified(100);unclassified(100);	0.15	0.09	0.6	0.12	0.12	1	0.33	0.11	0.333333	0.13	0.06		0.28	0.29	1.03571	0.25	0.2	0.8	0.75381	-0.407728
O000404	0.0031286	Bacteria(100);Proteobacteria(100);Alphaproteobacteria(100);Consistiales(100);Pelagibacter(100);SAR11(100);Candidatus_Pelagibacter(100);Unclassified(100);unclassified(100);unclassified(100);	0.42	0.26	0.619048	0.24	0.29	1.20833	0.07	0.07		0.26	0.19	0.730769	0.28	0.21	0.75	0.42	0.15	0.357143	0.733059	-0.448
O000331	0.0034874	Bacteria(100);Proteobacteria(100);Alphaproteobacteria(100);Consistiales(100);Pelagibacter(100);SAR11(100);Candidatus_Pelagibacter(100);Unclassified(100);unclassified(100);unclassified(100);	0.31	0.32	1.03226	0.46	0.23	0.5	0.13	0.08		0.41	0.28	0.682927	0.39	0.3	0.769231	0.39	0.2	0.512821	0.699447	-0.515713
O000061	0.0412492	Bacteria(100);Proteobacteria(100);Gammaproteobacteria(100);SUP05(100);Unclassified(100);unclassified(100);unclassified(100);unclassified(100);unclassified(100);unclassified(100);	3.91	2.43	0.621483	3.98	2.27	0.570352	3.87	3.32	0.857881	4.62	3.66	0.792208	3.32	1.94	0.584337	2.51	1.93	0.768924	0.699198	-0.516228
O000268	0.00503091	Bacteria(100);Proteobacteria(100);Alphaproteobacteria(100);Consistiales(100);Pelagibacter(100);SAR11(100);Candidatus_Pelagibacter(100);Unclassified(100);unclassified(100);unclassified(100);	0.52	0.33	0.634615	0.53	0.34	0.641509	0.16	0.11	0.6875	0.55	0.41	0.745455	0.57	0.42	0.736842	0.48	0.3	0.625	0.678487	-0.559607
O000390	0.00383964	Bacteria(100);Proteobacteria(100);Gammaproteobacteria(100);ZD0417(100);ZA3605c(100);unclassified(100);unclassified(100);unclassified(100);unclassified(100);unclassified(100);	0.33	0.18	0.545455	0.31	0.18	0.580645	0.46	0.62	1.34783	0.35	0.16	0.457143	0.34	0.23	0.676471	0.24	0.11	0.458333	0.677645	-0.561398
O000235	0.00637752	Bacteria(100);Proteobacteria(100);Alphaproteobacteria(100);Consistiales(100);Pelagibacter(100);SAR11(100);Candidatus_Pelagibacter(100);Unclassified(100);unclassified(100);unclassified(100);	0.66	0.4	0.606061	0.71	0.37	0.521127	0.12	0.14	1.16667	0.66	0.39	0.590909	0.8	0.42	0.525	0.79	0.37	0.468354	0.646353	-0.629606
O000318	0.00247116	Bacteria(100);Proteobacteria(100);Gammaproteobacteria(100);Methylophaga(100);Cycloclasticus(100);unclassified(100);unclassified(100);unclassified(100);unclassified(100);unclassified(100);	0.23	0.04		0.16	0.04	0.25	0.05	0.01		0.14	0.04		0.12	0.11	0.916667	0.86	0.59	0.686047	0.617571	-0.695323
O000339	0.00540394	Bacteria(100);Proteobacteria(100);Gammaproteobacteria(100);SUP05(100);Unclassified(100);unclassified(100);unclassified(100);unclassified(100);unclassified(100);unclassified(100);	0.6	0.29	0.483333	0.56	0.24	0.428571	0.47	0.26	0.553191	0.73	0.65	0.890411	0.46	0.18	0.391304	0.28	0.22	0.785714	0.588754	-0.764262
O000114	0.0152798	Bacteria(100);Proteobacteria(100);Gammaproteobacteria(100);SAR86(100);ZD0433(100);unclassified(100);unclassified(100);unclassified(100);unclassified(100);unclassified(100);	1.25	0.74	0.592	1.43	0.46	0.321678	1.96	1.34	0.683673	1.76	1.04	0.590909	1.04	0.76	0.730769	1.74	0.45	0.258621	0.529608	-0.917002
O000055	0.0369622	Bacteria(100);Marine_group_A(100);Arctic96B-7(100);unclassified(100);unclassified(100);unclassified(100);unclassified(100);unclassified(100);unclassified(100);unclassified(100);	4.29	2.31	0.538462	4.62	1.47	0.318182	0.79	0.73	0.924051	3.53	1.3	0.368272	4.66	2.51	0.538627	5.3	2.29	0.432075	0.519945	-0.94357
O000384	0.00375213	Bacteria(100);Proteobacteria(100);Gammaproteobacteria(100);Arctic96B-1(100);Gammaproteobacteria(100);unclassified(100);unclassified(100);unclassified(100);unclassified(100);unclassified(100);	0.43	0.12	0.27907	0.36	0.15	0.416667	0.29	0.33	1.13793	0.42	0.16	0.380952	0.41	0.18	0.439024	0.4	0.18	0.45	0.517274	-0.950999
O000550	0.00245037	Bacteria(100);Marine_group_A(100);Arctic96B-7(100);unclassified(100);unclassified(100);unclassified(100);unclassified(100);unclassified(100);unclassified(100);unclassified(100);	0.3	0.21	0.7	0.35	0.13	0.371429	0.03	0.06		0.24	0.06	0.25	0.21	0.15	0.714286	0.33	0.17	0.515152	0.510173	-0.970941
O000453	0.00334519	Bacteria(100);Proteobacteria(100);Deltaproteobacteria(100);Sva0853(100);SAR324(100);unclassified(100);unclassified(100);unclassified(100);unclassified(100);unclassified(100);	0.36	0.11	0.305556	0.44	0.14	0.318182	0.18	0.13	0.722222	0.29	0.16	0.551724	0.48	0.25	0.520833	0.45	0.14	0.311111	0.454938	-1.13626
O000100	0.00695948	Bacteria(100);Marine_group_A(100);ZA3312c(100);unclassified(100);unclassified(100);unclassified(100);unclassified(100);unclassified(100);unclassified(100);unclassified(100);	0.99	0.3	0.30303	0.82	0.19	0.231707	0.39	0.16	0.410256	1.19	0.31	0.260504	0.77	0.27	0.350649	0.76	0.23	0.302632	0.309797	-1.69061
O000368	0.00376963	Bacteria(100);Proteobacteria(100);Gammaproteobacteria(100);ZD0417(100);ZA3605c(100);unclassified(100);unclassified(100);unclassified(100);unclassified(100);unclassified(100);	0.4	0.09	0.225	0.33	0.08	0.242424	0.55	0.35	0.636364	0.43	0.13	0.302326	0.54	0.13	0.240741	0.37	0.06	0.162162	0.301503	-1.72976
O000132	0.01025	Bacteria(100);Bacteroidetes(100);Flavobacteriales(100);Cytophaga(100);Psychroserpens_burtonensis(98);Unclassified(98);unclassified(98);unclassified(98);unclassified(98);unclassified(98);	1.43	0.28	0.195804	1.52	0.2	0.131579	1.12	0.26	0.232143	1.68	0.39	0.232143	0.68	0.2	0.294118	1.37	0.24	0.175182	0.210161	-2.25043
O000396	0.00263087	Bacteria(100);Bacteroidetes(100);Flavobacteriales(100);Cytophaga(100);Chl112(100);unclassified(100);unclassified(100);unclassified(100);unclassified(100);unclassified(100);	0.36	0.01		0.42	0.05	0.119048	0.36	0.04		0.44	0.02		0.28	0.05	0.178571	0.53	0.03		0.14881	-2.74846
O000293	0.00281465	Bacteria(100);Actinobacteria(97);Acidimicrobidae(68);Microthrixineae(68);Unclassified(68);unclassified(68);unclassified(68);unclassified(68);unclassified(68);unclassified(68);	0.62	0.03		0.63	0.02	0.031746	0.15	0		0.55	0.03		0.31	0.01	0.0322581	0.8	0.04	0.05	0.0380014	-4.7178
