# Supplementary material for: Modelling Free-Living and Particle-Associated Bacterial Assemblages across the Deep and Hypoxic Lower St. Lawrence Estuary
Source: mSphere. 2020 May 20;5(3):e00364-20. doi: 10.1128/mSphere.00364-20 (PMC7380577; doi:10.1128/mSphere.00364-20)
Supplement: TABLE S5 [file mSphere.00364-20-st005.xlsx]

## Sheet: Table S5
OTU ID	Posterior probability	Taxonomic description	20_280PD (0.04)	20_280PR (0.07)	20_280P RNA:DNA	20_315PD (0.03)	20_315PR (0.05)	20_315P RNA:DNA	21_180PD (0.04)	21_180PR (0.04)	21_180P RNA:DNA	21_314PD (0.05)	21_314PR (0.05)	21_314P RNA:DNA	23_200PD (0.04)	23_200PR (0.06)	23_200P RNA:DNA	25_320PD (0.1)	25_320PR (0.04)	25_320P RNA:DNA	Ave (RNA:DNA)	log2(RNA:DNA)
O000536	0.00251895	Bacteria(100);Bacteroidetes(100);Flavobacteriales(98);Unclassified(98);unclassified(98);unclassified(98);unclassified(98);unclassified(98);unclassified(98);unclassified(98);	0.66	0.05		0.44	0.04		0.04	0.01		0.39	0.01		0.25	0.02		0.15	0		#DIV/0!	#DIV/0!
O000544	0.00251895	Bacteria(100);Proteobacteria(100);Deltaproteobacteria(100);NB1-j(100);NB1-i(100);JTB38(100);unclassified(100);unclassified(100);unclassified(100);unclassified(100);	0.01	0.1		0	0.05		0.05	1.04	20.8	0	0.29		0.02	0.38		0	0.12		20.8	4.37851
O000124	0.0208693	Bacteria(100);Proteobacteria(100);Deltaproteobacteria(100);NB1-j(100);NB1-i(100);JTB38(100);unclassified(100);unclassified(100);unclassified(100);unclassified(100);	0.2	1.42	7.1	0.2	1.66	8.3	0.18	4.4	24.4444	0.14	4.74	33.8571	0.17	2.95	17.3529	0.11	0.9	8.18182	16.5394	4.04783
O000620	0.00209709	Bacteria(100);Proteobacteria(100);Alphaproteobacteria(100);ZA3420c(99);unclassified(99);unclassified(99);unclassified(99);unclassified(99);unclassified(99);unclassified(99);	0	0.01		0.01	0.03		0.05	0.75	15	0	0.07		0.03	0.63		0.02	0.12		15	3.90689
O000289	0.0046258	Bacteria(100);Proteobacteria(95);Alphaproteobacteria(95);Rhodobacterales(95);Hyphomonadaceae(95);marine_bacterium_SCRIPPS_423(95);unclassified(95);unclassified(95);unclassified(95);unclassified(95);	0.1	0.41	4.1	0.07	0.56	8	0.04	0.37	9.25	0.02	0.46	23	0.15	0.76	5.06667	0.11	0.87	7.90909	9.55429	3.25615
O000320	0.00536803	Bacteria(100);Proteobacteria(100);Deltaproteobacteria(100);EB1021(100);Unclassified(100);unclassified(100);unclassified(100);unclassified(100);unclassified(100);unclassified(100);	0.06	0.58	9.66667	0.11	0.9	8.18182	0	0.01		0.17	0.82	4.82353	0.04	0.48	12	0.07	1.15		8.668	3.1157
O000460	0.00339813	Bacteria(100);Proteobacteria(100);Deltaproteobacteria(100);NB1-j(100);NB1-i(100);JTB38(100);unclassified(100);unclassified(100);unclassified(100);unclassified(100);	0.02	0.03		0.03	0.04		0.2	1.57	7.85	0.03	0.11		0.12	0.42		0.04	0.17		7.85	2.97269
O000304	0.00409634	Bacteria(100);Proteobacteria(100);Gammaproteobacteria(100);HTCC2089(100);obligately_oligotrophic_bacteria_KI89C(100);unclassified(100);unclassified(100);unclassified(100);unclassified(100);unclassified(100);	0.1	0.54	5.4	0.07	0.49	7	0.03	0.4	13.3333	0.06	0.47	7.83333	0.12	0.75	6.25	0.13	0.19	1.46154	6.8797	2.78235
O000565	0.002629	Bacteria(100);Proteobacteria(100);Deltaproteobacteria(100);PB19(100);unclassified(100);unclassified(100);unclassified(100);unclassified(100);unclassified(100);unclassified(100);	0.05	0.42	8.4	0.05	0.3	6	0.03	0.11		0.06	0.32	5.33333	0.06	0.43	7.16667	0.05	0.4		6.725	2.74953
O000551	0.00288578	Bacteria(100);Proteobacteria(95);Gammaproteobacteria(95);Thiotrichales(95);Unclassified(95);unclassified(95);unclassified(95);unclassified(95);unclassified(95);unclassified(95);	0.04	0.55	13.75	0.08	0.6	7.5	0	0		0.14	0.4	2.85714	0.04	0.11	2.75	0.05	0.35		6.71429	2.74723
O000383	0.00442649	Bacteria(100);Firmicutes(100);Clostridia(100);Clostridiales(99);Clostridiaceae(99);Clostridium_autoethanogenum(98);unclassified(98);unclassified(98);unclassified(98);unclassified(98);	0.15	0.59	3.93333	0.08	0.65	8.125	0.01	0.02		0.14	0.71	5.07143	0.03	0.34		0.06	0.84		5.70992	2.51347
O000579	0.00286133	Bacteria(100);Proteobacteria(97);Deltaproteobacteria(97);PB19(97);unclassified(97);unclassified(97);unclassified(97);unclassified(97);unclassified(97);unclassified(97);	0.12	0.16	1.33333	0.06	0.21	3.5	0.06	0.13	2.16667	0.04	0.44	11	0.08	0.43	5.375	0.09	0.52		4.675	2.22497
O000715	0.00210075	Bacteria(100);Acidobacteria(66);iii1-8(66);32-20(66);unclassified(66);unclassified(66);unclassified(66);unclassified(66);unclassified(66);unclassified(66);	0.05	0.16	3.2	0.05	0.28	5.6	0.06	0.27	4.5	0.08	0.24	3	0.05	0.32	6.4	0.08	0.08		4.54	2.18269
O000319	0.00229884	Bacteria(100);Proteobacteria(100);Gammaproteobacteria(100);HTCC2089(98);obligately_oligotrophic_bacteria_KI89C(98);unclassified(98);unclassified(98);unclassified(98);unclassified(98);unclassified(98);	0.01	0.01		0	0.02		0.15	0.57	3.8	0.03	0.02		0.16	0.79	4.9375	0.02	0.1		4.36875	2.12722
O000661	0.00250672	Bacteria(100);Firmicutes(100);Clostridia(100);Peptostreptococcaceae(100);Peptostreptococcus_anaerobius(100);Unclassified(100);unclassified(100);unclassified(100);unclassified(100);unclassified(100);	0.1	0.43	4.3	0.02	0.36		0	0		0.08	0.31	3.875	0.05	0.2		0.06	0.44		4.0875	2.03122
O000275	0.00496451	Bacteria(100);OP10(99);CL500-48(99);unclassified(99);unclassified(99);unclassified(99);unclassified(99);unclassified(99);unclassified(99);unclassified(99);	0.21	0.4		0.21	0.35	1.66667	0.13	0.4	3.07692	0.14	0.46	3.28571	0.25	0.95	3.8	0.15	0.98	6.53333	3.67253	1.87677
O000381	0.00454632	Bacteria(100);ABY1_OD1(100);FW129(100);KNA6-NB29(100);unclassified(100);unclassified(100);unclassified(100);unclassified(100);unclassified(100);unclassified(100);	0.11	0.4		0.08	0.2	2.5	0.04	0.14	3.5	0.12	0.57	4.75	0.38	0.98	2.57895	0.16	0.56	3.5	3.36579	1.75094
O000206	0.00860841	Bacteria(100);Firmicutes(100);Clostridia(99);Peptostreptococcaceae(99);Caminicella_sporogenes(99);unclassified(99);unclassified(99);unclassified(99);unclassified(99);unclassified(99);	0.25	0.53	2.12	0.22	0.62	2.81818	0.26	0.49	1.88462	0.24	0.6	2.5	0.35	1.31	3.74286	0.27	1.9	7.03704	3.35045	1.74435
O000040	0.0719364	Bacteria(100);Planctomycetes(100);vadinHA49(100);unclassified(100);unclassified(100);unclassified(100);unclassified(100);unclassified(100);unclassified(100);unclassified(100);	2.23	6.88	3.0852	2.78	5.77	2.07554	0.61	2.55	4.18033	1.76	9.82	5.57955	5.63	15.66	2.78153	2.22	2.92	1.31532	3.16958	1.66429
O000597	0.0029836	Bacteria(100);Proteobacteria(99);Deltaproteobacteria(99);CD15(99);unclassified(99);unclassified(99);unclassified(99);unclassified(99);unclassified(99);unclassified(99);	0.07	0.17	2.42857	0.05	0.25	5	0.15	0.42	2.8	0.1	0.18	1.8	0.15	0.57	3.8	0.02	0.31		3.16571	1.66253
O000462	0.00291635	Bacteria(100);Proteobacteria(100);Gammaproteobacteria(100);OM60(100);unclassified(100);unclassified(100);unclassified(100);unclassified(100);unclassified(100);unclassified(100);	0.16	0.43	2.6875	0.21	0.47	2.2381	0.01	0.01		0.07	0.39	5.57143	0	0.03		0.3	0.31	1.03333	2.88259	1.52737
O000140	0.0180727	Bacteria(100);Proteobacteria(100);Deltaproteobacteria(100);NB1-j(100);NB1-i(100);JTB38(100);unclassified(100);unclassified(100);unclassified(100);unclassified(100);	0.71	0.48	0.676056	0.88	1.18	1.34091	0.64	4.3	6.71875	0.42	1.67	3.97619	1.17	1.98	1.69231	0.44	0.91	2.06818	2.7454	1.45702
O000573	0.00272437	Bacteria(100);Proteobacteria(100);Deltaproteobacteria(100);PB19(100);unclassified(100);unclassified(100);unclassified(100);unclassified(100);unclassified(100);unclassified(100);	0.12	0.2	1.66667	0.09	0.27	3	0.04	0.08	2	0.09	0.27	3	0.14	0.34	2.42857	0.14	0.46	3.28571	2.56349	1.35811
O000405	0.00386034	Bacteria(100);Firmicutes(82);unclassified;unclassified;unclassified;unclassified;unclassified;unclassified;unclassified;unclassified;	0.17	0.38	2.23529	0.14	0.36	2.57143	0.13	0.23	1.76923	0.1	0.42	4.2	0.3	0.56	1.86667	0.09	0.29		2.52852	1.3383
O000378	0.00423084	Bacteria(100);ABY1_OD1(53);FW129(53);KNA6-NB29(53);unclassified(53);unclassified(53);unclassified(53);unclassified(53);unclassified(53);unclassified(53);	0.22	0.52	2.36364	0.26	0.64	2.46154	0.01	0.03		0.25	0.61	2.44	0.14	0.26	1.85714	0.13	0.39	3	2.42446	1.27767
O000476	0.00476031	Bacteria(100);Proteobacteria(99);Deltaproteobacteria(99);Myxococcales(99);Unclassified(99);unclassified(99);unclassified(99);unclassified(99);unclassified(99);unclassified(99);	0.35	0.83	2.37143	0.32	0.61	1.90625	0	0.02		0.24	0.35	1.45833	0.26	0.91	3.5	0.02	0.04		2.309	1.20727
O000372	0.00207874	Bacteria(100);Proteobacteria(100);Gammaproteobacteria(100);Methylococcaceae(100);Hyd24-01(100);unclassified(100);unclassified(100);unclassified(100);unclassified(100);unclassified(100);	0.04	0.09	2.25	0.07	0.1	1.42857	0	0		0.02	0.07	3.5	0.08	0.26	3.25	0.54	0.43	0.796296	2.24497	1.1667
O000297	0.00564927	Bacteria(100);Thermotogae(64);MS9(60);unclassified(60);unclassified(60);unclassified(60);unclassified(60);unclassified(60);unclassified(60);unclassified(60);	0.19	0.4	2.10526	0.12	0.26	2.16667	0.18	0.46	2.55556	0.3	0.53	1.76667	0.46	0.98	2.13043	0.2	0.54	2.7	2.23743	1.16184
O000344	0.00418193	Bacteria(100);Firmicutes(100);Clostridia(100);Clostridiales(100);Oxobacter(100);unclassified(100);unclassified(100);unclassified(100);unclassified(100);unclassified(100);	0.11	0.34	3.09091	0.13	0.32	2.46154	0.05	0.07	1.4	0.29	0.42	1.44828	0.21	0.62	2.95238	0.3	0.56	1.86667	2.2033	1.13966
O000564	0.00237466	Bacteria(100);Proteobacteria(100);Deltaproteobacteria(100);PB19(100);unclassified(100);unclassified(100);unclassified(100);unclassified(100);unclassified(100);unclassified(100);	0.15	0.37	2.46667	0.11	0.36	3.27273	0.02	0.14		0.21	0.26	1.2381	0.06	0.13	2.16667	0.1	0.18	1.8	2.18883	1.13016
O000480	0.00357054	Bacteria(100);Proteobacteria(99);Deltaproteobacteria(96);Myxococcales(96);xNannocystis(96);unclassified(96);unclassified(96);unclassified(96);unclassified(96);unclassified(96);	0.13	0.23	1.76923	0.13	0.23	1.76923	0.03	0.08		0.07	0.21	3	0.39	0.88	2.25641	0.18	0.36	2	2.15897	1.11035
O000526	0.00283687	Bacteria(100);Actinobacteria(100);Acidimicrobidae(100);CL500-29(93);ML316M-15(93);unclassified(93);unclassified(93);unclassified(93);unclassified(93);unclassified(93);	0.25	0.31	1.24	0.21	0.34	1.61905	0.01	0.05		0.11	0.39	3.54545	0.07	0.05		0.17	0.36	2.11765	2.13054	1.09122
O000327	0.00445094	Bacteria(100);Proteobacteria(100);Deltaproteobacteria(100);Myxococcales(100);OM27(100);CTD005-73B-02(100);Unclassified(100);unclassified(100);unclassified(100);unclassified(100);	0.23	0.37	1.6087	0.32	0.34	1.0625	0.03	0.07		0.15	0.46	3.06667	0.34	0.52	1.52941	0.26	0.55	2.11538	1.87653	0.908069
O000437	0.00374173	Bacteria(100);Lentisphaerae(100);Unclassified(100);unclassified(100);unclassified(100);unclassified(100);unclassified(100);unclassified(100);unclassified(100);unclassified(100);	0.17	0.3	1.76471	0.07	0.15	2.14286	0.43	0.76	1.76744	0.09	0.14	1.55556	0.26	0.53	2.03846	0.07	0.09		1.8538	0.890489
O000481	0.00272682	Bacteria(100);Firmicutes(100);Bacilli(99);Paenibacillaceae(99);Cohnella(99);unclassified(99);unclassified(99);unclassified(99);unclassified(99);unclassified(99);	0.14	0.16	1.14286	0.15	0.32	2.13333	0	0		0.21	0.25	1.19048	0.09	0.2	2.22222	0.21	0.5	2.38095	1.81397	0.859149
O000447	0.0025593	Bacteria(100);Proteobacteria(100);Deltaproteobacteria(100);NB1-j(100);NB1-i(100);JTB38(100);unclassified(100);unclassified(100);unclassified(100);unclassified(100);	0.04	0.03		0.13	0.11	0.846154	0.21	0.34	1.61905	0.06	0.13	2.16667	0.2	0.25	1.25	0.2	0.4	2	1.57637	0.65661
O000606	0.00227194	Bacteria(100);Bacteroidetes(100);LD1(99);unclassified(99);unclassified(99);unclassified(99);unclassified(99);unclassified(99);unclassified(99);unclassified(99);	0.31	0.19	0.612903	0.28	0.26	0.928571	0	0		0.2	0.12	0.6	0.04	0.21	5.25	0.19	0.06	0.315789	1.54145	0.624291
O000315	0.00578378	Bacteria(100);Planctomycetes(100);Planctomycetacia(100);Rhodopirellulaceae(100);Unclassified(100);unclassified(100);unclassified(100);unclassified(100);unclassified(100);unclassified(100);	0.34	0.28	0.823529	0.32	0.38	1.1875	0.01	0.04		0.19	0.6	3.15789	0.8	1.14	1.425	0.34	0.29	0.852941	1.48937	0.574705
O000260	0.00520907	Bacteria(100);Proteobacteria(100);unclassified;unclassified;unclassified;unclassified;unclassified;unclassified;unclassified;unclassified;	0.31	0.57	1.83871	0.37	0.72	1.94595	0.02	0.03	1.5	0.54	0.8	1.48148	0.02	0.44		0.3	0.14	0.466667	1.44656	0.532627
O000407	0.00267791	Bacteria(100);Bacteroidetes(100);JTB248(100);unclassified(100);unclassified(100);unclassified(100);unclassified(100);unclassified(100);unclassified(100);unclassified(100);	0.26	0.28	1.07692	0.24	0.25	1.04167	0.24	0.21	0.875	0.29	0.05		0.13	0.18	1.38462	0.05	0.01		1.09455	0.13034
O000429	0.00210809	Bacteria(100);Proteobacteria(100);Deltaproteobacteria(100);Myxococcales(100);OM27(100);Unclassified(100);unclassified(100);unclassified(100);unclassified(100);unclassified(100);	0.21	0.14	0.666667	0.15	0.11	0.733333	0.09	0.12	1.33333	0.08	0.12	1.5	0.2	0.22	1.1	0.15	0.18	1.2	1.08889	0.122857
O000257	0.00272682	Bacteria(100);Gemmatimonadetes(100);Gemm-6(72);unclassified(72);unclassified(72);unclassified(72);unclassified(72);unclassified(72);unclassified(72);unclassified(72);	0.09	0.03		0.06	0.04		0.26	0.22	0.846154	0.14	0.12	0.857143	0.38	0.36	0.947368	0.22	0.31	1.40909	1.01494	0.021393
O000532	0.00239055	Bacteria(100);Proteobacteria(100);Gammaproteobacteria(100);Alteromonadales(100);Colwelliaceae(100);unclassified(100);unclassified(100);unclassified(100);unclassified(100);unclassified(100);	0.26	0.28	1.07692	0.27	0.23	0.851852	0.07	0.08	1.14286	0.42	0.32	0.761905	0.01	0		0.02	0		0.958384	-0.061324
O000449	0.00348495	Bacteria(100);Cyanobacteria(100);Spirulina(100);Halospirulina(100);unclassified(100);unclassified(100);unclassified(100);unclassified(100);unclassified(100);unclassified(100);	0.22	0.11	0.5	0.14	0.15	1.07143	0.59	0.5	0.847458	0.15	0.23	1.53333	0.37	0.29	0.783784	0.07	0.12		0.947201	-0.078258
O000314	0.00386401	Bacteria(100);Proteobacteria(88);Alphaproteobacteria(65);Caulobacterales(65);drinking_water_bacterium_Y7(65);unclassified(65);unclassified(65);unclassified(65);unclassified(65);unclassified(65);	0.34	0.25	0.735294	0.28	0.11	0.392857	0.23	0.17	0.73913	0.25	0.31	1.24	0.32	0.35	1.09375	0.35	0.2	0.571429	0.79541	-0.330229
O000566	0.00233308	Bacteria(100);Planctomycetes(99);WPS-1(99);BD2-16(99);Unclassified(99);unclassified(99);unclassified(99);unclassified(99);unclassified(99);unclassified(99);	0.17	0.16	0.941176	0.19	0.14	0.736842	0.16	0.18	1.125	0.22	0.13	0.590909	0.23	0.13	0.565217	0.15	0.05	0.333333	0.715413	-0.483152
O000443	0.0043898	Bacteria(100);Planctomycetes(100);vadinHA49(100);unclassified(100);unclassified(100);unclassified(100);unclassified(100);unclassified(100);unclassified(100);unclassified(100);	0.24	0.11	0.458333	0.35	0.21	0.6	0.09	0.1	1.11111	0.19	0.2	1.05263	1.12	0.54	0.482143	0.3	0.14	0.466667	0.695148	-0.524609
O000212	0.00874047	Bacteria(100);Bacteroidetes(100);JTB248(100);unclassified(100);unclassified(100);unclassified(100);unclassified(100);unclassified(100);unclassified(100);unclassified(100);	1.57	1.27	0.808917	1.44	1.24	0.861111	0.55	0.35	0.636364	0.38	0.08	0.210526	0.1	0.12	1.2	0.2	0.04	0.2	0.65282	-0.615243
O000446	0.00273293	Bacteria(100);Proteobacteria(100);Gammaproteobacteria(100);BD1-1(100);unclassified(100);unclassified(100);unclassified(100);unclassified(100);unclassified(100);unclassified(100);	0.28	0.15	0.535714	0.42	0.3	0.714286	0.02	0.01		0.32	0.25	0.78125	0.14	0.05	0.357143	0.38	0.06		0.597098	-0.74396
O000628	0.00233553	Bacteria(100);Planctomycetes(100);Planctomycetacia(100);A17(98);PRR-7(98);BCf2-25(98);unclassified(98);unclassified(98);unclassified(98);unclassified(98);	0.16	0.03		0.13	0.03		0.19	0.17	0.894737	0.07	0.03		0.74	0.22	0.297297	0.13	0.01		0.596017	-0.746574
O000294	0.00480555	Bacteria(100);Proteobacteria(100);Gammaproteobacteria(100);Alteromonadales(100);Colwelliaceae(100);unclassified(100);unclassified(100);unclassified(100);unclassified(100);unclassified(100);	0.57	0.29	0.508772	0.67	0.48	0.716418	0.59	0.35	0.59322	0.6	0.29	0.483333	0.03	0.04		0.02	0		0.575436	-0.797273
O000192	0.00201394	Bacteria(100);Proteobacteria(100);Gammaproteobacteria(100);Alteromonadales(100);Colwelliaceae(100);unclassified(100);unclassified(100);unclassified(100);unclassified(100);unclassified(100);	0.3	0.15	0.5	0.24	0.13	0.541667	0.18	0.1	0.555556	0.27	0.16	0.592593	0.04	0.01		0.09	0.02		0.547454	-0.869191
O000640	0.00211543	Bacteria(100);Planctomycetes(100);WPS-1(100);CL500-3(100);CL120-56(100);Unclassified(100);unclassified(100);unclassified(100);unclassified(100);unclassified(100);	0.24	0.04		0.16	0.14	0.875	0.44	0.09	0.204545	0.24	0.04		0.22	0.05		0.07	0		0.539773	-0.889576
O000432	0.00336267	Bacteria(100);Bacteroidetes(100);JTB248(100);unclassified(100);unclassified(100);unclassified(100);unclassified(100);unclassified(100);unclassified(100);unclassified(100);	0.36	0.22	0.611111	0.3	0.15	0.5	0.35	0.17	0.485714	0.23	0.09	0.391304	0.43	0.29	0.674419	0.13	0.03		0.53251	-0.90912
O000090	0.0284664	Bacteria(100);Proteobacteria(100);Gammaproteobacteria(100);Alteromonadales(100);Colwelliaceae(100);unclassified(100);unclassified(100);unclassified(100);unclassified(100);unclassified(100);	5.86	2.5	0.426621	5.65	2.76	0.488496	2.56	1.08	0.421875	1.65	1.08	0.654545	0.04	0.04		0.06	0		0.497884	-1.00612
O000361	0.00469795	Bacteria(100);Planctomycetes(100);agg27(100);OM190(100);ARKCH2Br2-76(100);unclassified(100);unclassified(100);unclassified(100);unclassified(100);unclassified(100);	0.66	0.2	0.30303	0.51	0.23	0.45098	0.13	0.14	1.07692	0.5	0.18	0.36	0.59	0.39	0.661017	0.3	0.04	0.133333	0.497547	-1.00709
O000440	0.00408411	Bacteria(100);Planctomycetes(100);agg27(100);OM190(100);ARKCH2Br2-76(100);unclassified(100);unclassified(100);unclassified(100);unclassified(100);unclassified(100);	0.52	0.17	0.326923	0.31	0.13	0.419355	0.51	0.3	0.588235	0.31	0.15	0.483871	0.38	0.34	0.894737	0.18	0.04	0.222222	0.489224	-1.03143
O000168	0.0109195	Bacteria(100);Actinobacteria(100);Acidimicrobidae(100);Microthrixineae(100);Unclassified(100);unclassified(100);unclassified(100);unclassified(100);unclassified(100);unclassified(100);	1.04	0.26	0.25	0.69	0.28	0.405797	0.89	0.82	0.921348	1.41	0.73	0.51773	0.96	0.18	0.1875	1.04	0.63	0.605769	0.481358	-1.05482
O000461	0.00353997	Bacteria(100);Cyanobacteria(100);Spirulina(100);Halospirulina(100);unclassified(100);unclassified(100);unclassified(100);unclassified(100);unclassified(100);unclassified(100);	0.24	0.04		0.22	0.08	0.363636	0.88	0.33	0.375	0.18	0.09	0.5	0.4	0.2		0.15	0.09	0.6	0.459659	-1.12136
O000338	0.00437513	Bacteria(100);Planctomycetes(100);agg27(100);CL500-15(100);B83(100);unclassified(100);unclassified(100);unclassified(100);unclassified(100);unclassified(100);	0.44	0.08	0.181818	0.36	0.17	0.472222	0.34	0.25	0.735294	0.23	0.09	0.391304	1	0.4	0.4	0.2	0.03		0.436128	-1.19718
O000270	0.00350573	Bacteria(100);Bacteroidetes(100);Flavobacteriales(56);Unclassified(56);unclassified(56);unclassified(56);unclassified(56);unclassified(56);unclassified(56);unclassified(56);	0.39	0.19	0.487179	0.3	0.19	0.633333	0.4	0.07	0.175	0.52	0.09	0.173077	0.27	0.18	0.666667	0.27	0		0.427051	-1.22752
O000218	0.00427975	Bacteria(100);Planctomycetes(100);Planctomycetacia(100);DEL17(100);agg8(100);Unclassified(100);unclassified(100);unclassified(100);unclassified(100);unclassified(100);	0.3	0.02	0.0666667	0.15	0.03		0.71	0.36	0.507042	0.16	0.06	0.375	1.12	0.35	0.3125	0.16	0.08	0.5	0.352242	-1.50536
O000370	0.00399729	Bacteria(100);Proteobacteria(100);Gammaproteobacteria(100);Alteromonadales(100);Colwelliaceae(100);unclassified(100);unclassified(100);unclassified(100);unclassified(100);unclassified(100);	0.66	0.33	0.5	0.73	0.21	0.287671	0.2	0.06	0.3	0.78	0.24	0.307692	0.02	0.01		0.03	0		0.348841	-1.51936
O000330	0.00421862	Bacteria(100);Bacteroidetes(100);Flavobacteriales(100);Unclassified(100);unclassified(100);unclassified(100);unclassified(100);unclassified(100);unclassified(100);unclassified(100);	0.5	0.17	0.34	0.43	0.23	0.534884	0.52	0.16	0.307692	0.34	0.08	0.235294	0.46	0.23	0.5	0.29	0.04	0.137931	0.342634	-1.54526
O000265	0.00514793	Bacteria(100);Bacteroidetes(100);JTB248(90);unclassified(90);unclassified(90);unclassified(90);unclassified(90);unclassified(90);unclassified(90);unclassified(90);	0.71	0.13	0.183099	0.7	0.29	0.414286	0.15	0.03	0.2	0.65	0.16	0.246154	0.63	0.36	0.571429	0.36	0.04	0.111111	0.28768	-1.79746
O000009	0.0103203	Bacteria(100);Proteobacteria(100);Gammaproteobacteria(100);Alteromonadales(100);Colwelliaceae(100);unclassified(100);unclassified(100);unclassified(100);unclassified(100);unclassified(100);	1.76	0.51	0.289773	2.56	0.77	0.300781	0.81	0.25	0.308642	1.21	0.39	0.322314	0.13	0.02	0.153846	0.03	0		0.275071	-1.86212
O000195	0.00844944	Bacteria(100);Cyanobacteria(98);Fischerella(95);unclassified(95);unclassified(95);unclassified(95);unclassified(95);unclassified(95);unclassified(95);unclassified(95);	0.89	0.13	0.146067	0.75	0.18	0.24	2.14	0.86	0.401869	0.53	0.11	0.207547	0.86	0.29	0.337209	0.16	0.01		0.266539	-1.90758
O000231	0.00273905	Bacteria(100);Proteobacteria(100);Gammaproteobacteria(100);unclassified;unclassified;unclassified;unclassified;unclassified;unclassified;unclassified;	0.4	0.04	0.1	0.3	0.07	0.233333	0	0		0.12	0.07	0.583333	0.32	0.05	0.15625	0.75	0.12	0.16	0.246583	-2.01985
O000371	0.00308143	Bacteria(100);Bacteroidetes(100);Saprospirales(100);Saprospiraceae(100);Saprospira(100);Aureispira_marina(100);unclassified(100);unclassified(100);unclassified(100);unclassified(100);	0.54	0.09	0.166667	0.4	0.12	0.3	0.24	0.02		0.44	0.04	0.0909091	0.31	0.07	0.225806	0.31	0.01		0.195846	-2.35221
O000326	0.00316702	Bacteria(100);Bacteroidetes(100);Flavobacteriales(100);Arctic97A-17(100);unclassified(100);unclassified(100);unclassified(100);unclassified(100);unclassified(100);unclassified(100);	0.05	0.01	0.2	0.1	0		0.97	0.05	0.0515464	0.33	0		0.73	0.02	0.0273973	0.33	0		0.0929812	-3.42692
O000422	0.00224993	Bacteria(100);Bacteroidetes(100);Flavobacteriales(100);Arctic97A-17(100);unclassified(100);unclassified(100);unclassified(100);unclassified(100);unclassified(100);unclassified(100);	0.17	0.01		0.24	0.01	0.0416667	0.7	0.04	0.0571429	0.14	0		0.38	0.01	0.0263158	0.13	0.01		0.0417084	-4.58352
