# Supplementary material for: Modelling Free-Living and Particle-Associated Bacterial Assemblages across the Deep and Hypoxic Lower St. Lawrence Estuary
Source: mSphere. 2020 May 20;5(3):e00364-20. doi: 10.1128/mSphere.00364-20 (PMC7380577; doi:10.1128/mSphere.00364-20)
Supplement: TABLE S6 [file mSphere.00364-20-st006.xlsx]

## Sheet: Table S6
OTU ID	Posterior probability (FL)	Posterior probability (PA)	Taxonomic description	20_280FD (0.04)	20_280FR (0.09)	20_280F RNA:DNA	20_315FD (0.06)	20_315FR (0.1)	20_315F RNA:DNA	21_180FD (0.06)	21_180FR (0.09)	21_180F RNA:DNA	21_314FD (0.04)	21_314FR (0.07)	21_314F RNA:DNA	23_200FD (0.08)	23_200FR (0.06)	23_200F RNA:DNA	25_320FD (0.04)	25_320FR (0.05)	25_320F RNA:DNA	Ave (RNA:DNA)	log2(RNA:DNA)	20_280PD (0.04)	20_280PR (0.07)	20_280P RNA:DNA	20_315PD (0.03)	20_315PR (0.05)	20_315P RNA:DNA	21_180PD (0.04)	21_180PR (0.04)	21_180P RNA:DNA	21_314PD (0.05)	21_314PR (0.05)	21_314P RNA:DNA	23_200PD (0.04)	23_200PR (0.06)	23_200P RNA:DNA	25_320PD (0.1)	25_320PR (0.04)	25_320P RNA:DNA	Ave (RNA:DNA)	log2(RNA:DNA)
O000334	0.00400373	0.00408411	Bacteria(100);Proteobacteria(100);Gammaproteobacteria(100);Oceanospirillales(100);Oleispira(100);unclassified(100);unclassified(100);unclassified(100);unclassified(100);unclassified(100);	0.08	1.68	21	0.12	1.24	10.3333	0.01	0.1		0.02	0.4		0	0		0	0.01		15.6667	3.96963	0.2	1.3	6.5	0.16	1.25	7.8125	0.03	0.19		0.06	0.15	2.5	0	0		0	0		5.60417	2.4865
O000287	0.00422251	0.00329908	Bacteria(100);Verrucomicrobia(100);Pedosphaerae(100);Unclassified(63);unclassified(63);unclassified(63);unclassified(63);unclassified(63);unclassified(63);unclassified(63);	0.08	0.87	10.875	0.13	0.99	7.61538	0.01	0.04		0.14	0.68	4.85714	0.02	0.3		0.11	0.49	4.45455	6.95052	2.79712	0.1	0.49	4.9	0.04	0.63	15.75	0	0.03		0.16	0.55	3.4375	0.1	0.26	2.6	0.05	0.29		6.67188	2.73809
O000113	0.0231614	0.0047383	Bacteria(100);Verrucomicrobia(100);Pedosphaerae(100);CTD005-1B-02(100);Unclassified(100);unclassified(100);unclassified(100);unclassified(100);unclassified(100);unclassified(100);	0.48	3.21	6.6875	0.56	3.35	5.98214	0.3	2.82	9.4	0.63	3.65	5.79365	0.34	2.81	8.26471	0.47	2.56	5.44681	6.92913	2.79268	0.22	0.55	2.5	0.17	0.55	3.23529	0.12	0.63	5.25	0.29	0.3	1.03448	0.19	0.35	1.84211	0.38	0.14	0.368421	2.37172	1.24593
O000034	0.0486758	0.00468327	Bacteria(100);Proteobacteria(100);Gammaproteobacteria(100);Halomonadaceae(100);Cobetia(100);unclassified(100);unclassified(100);unclassified(100);unclassified(100);unclassified(100);	0.88	4.54	5.15909	1.13	2.98	2.63717	0.16	0.43	2.6875	1.36	6.6	4.85294	1.58	8.87	5.61392	2.84	13.17	4.63732	4.26466	2.09243	0.24	0.67	2.79167	0.17	0.15	0.882353	0.05	0.05	1	0.14	0.4	2.85714	0.35	0.69	1.97143	0.38	0.54	1.42105	1.82061	0.86442
O000379	0.00414703	0.00252017	Bacteria(100);Proteobacteria(100);Gammaproteobacteria(100);Cellvibrio(99);unclassified(99);unclassified(99);unclassified(99);unclassified(99);unclassified(99);unclassified(99);	0.27	1.22	4.51852	0.28	1.25	4.46429	0.08	0.18	2.25	0.12	0.37	3.08333	0	0		0.01	0.02		3.57903	1.83957	0.1	1.53	15.3	0.12	0.42	3.5	0.03	0.08		0.04	0.11		0.02	0.01		0.03	0.02		9.4	3.23266
O000348	0.00352241	0.00326484	Bacteria(100);Proteobacteria(100);Gammaproteobacteria(100);Oceanospirillales(100);Oleispira(100);unclassified(100);unclassified(100);unclassified(100);unclassified(100);unclassified(100);	0.33	0.91	2.75758	0.4	1.09	2.725	0.01	0.06		0.08	0.34	4.25	0	0		0	0		3.24419	1.69786	0.39	0.68	1.74359	0.44	0.74	1.68182	0.08	0.11	1.375	0.11	0.11	1	0.01	0		0	0		1.4501	0.536154
O000136	0.0151485	0.00393737	Bacteria(100);Proteobacteria(100);Gammaproteobacteria(100);AL-2A(100);unclassified(100);unclassified(100);unclassified(100);unclassified(100);unclassified(100);unclassified(100);	0.67	1.4	2.08955	0.73	1.56	2.13699	0.61	1.18	1.93443	0.71	1.9	2.67606	0.55	1.59	2.89091	0.93	2.02	2.17204	2.31666	1.21205	0.29	0.4	1.37931	0.26	0.34	1.30769	0.04	0.15	3.75	0.26	0.34	1.30769	0.19	0.39	2.05263	0.32	0.24	0.75	1.75789	0.813843
O000066	0.0224471	0.00250672	Bacteria(100);Proteobacteria(100);Gammaproteobacteria(100);BPC036(100);unclassified(100);unclassified(100);unclassified(100);unclassified(100);unclassified(100);unclassified(100);	1.29	1.27	0.984496	1.02	1.28	1.2549	0.24	0.1	0.416667	0.93	2.1	2.25806	1.59	2.35	1.47799	1.76	6.59	3.74432	1.68941	0.756516	0.2	0.16	0.8	0.17	0.05	0.294118	0.05	0.02		0.12	0.12	1	0.4	0.21	0.525	0.32	0.23	0.71875	0.667574	-0.583001
O000047	0.0496603	0.0026241	Bacteria(100);Marine_group_A(100);SAR406(100);unclassified(100);unclassified(100);unclassified(100);unclassified(100);unclassified(100);unclassified(100);unclassified(100);	3.15	5.04	1.6	3.12	4.64	1.48718	2.73	4.98	1.82418	2.74	5.21	1.90146	3.48	4.65	1.33621	2.63	3.26	1.23954	1.56476	0.645942	0.11	0.48	4.36364	0.05	0.1	2	0.1	0.24	2.4	0.05	0.07	1.4	0.55	0.39	0.709091	0.05	0.1		2.17455	1.12071
O000131	0.0162851	0.00308143	Bacteria(100);Actinobacteria(100);Actinobacteridae(96);Oerskovia(96);unclassified(96);unclassified(96);unclassified(96);unclassified(96);unclassified(96);unclassified(96);	1.7	0.61	0.358824	1.56	1.46	0.935897	0.85	1.73	2.03529	1.36	1.41	1.03676	0.5	1.32	2.64	1.25	1.14	0.912	1.3198	0.400316	0.19	0.19	1	0.17	0.16	0.941176	0.18	0.32	1.77778	0.21	0.23	1.09524	0.29	0.13	0.448276	0.17	0.28	1.64706	1.15159	0.203624
O000211	0.00255976	0.00613838	Bacteria(100);Planctomycetes(100);Planctomycetacia(100);P._marina(100);planctomycete_str_611(100);unclassified(100);unclassified(100);unclassified(100);unclassified(100);unclassified(100);	0.26	0.26	1	0.23	0.21	0.913043	0.21	0.28	1.33333	0.19	0.1	0.526316	0.22	0.15	0.681818	0.15	0.08	0.533333	0.831307	-0.266546	0.47	0.15	0.319149	0.41	0.14	0.341463	0.51	0.59	1.15686	0.36	0.24	0.666667	1.02	0.73	0.715686	0.33	0.07	0.212121	0.568658	-0.814366
O000060	0.0187683	0.00380287	Bacteria(100);Proteobacteria(100);Alphaproteobacteria(100);Consistiales(100);Pelagibacter(100);SAR11(100);Candidatus_Pelagibacter(100);Candidatus_Pelagibacter_ubique(100);unclassified(100);unclassified(100);	1.78	1.05	0.589888	1.37	1.26	0.919708	0.6	0.82	1.36667	2.03	1.44	0.70936	2.46	1.26	0.512195	2.26	0.83	0.367257	0.744179	-0.426279	0.69	0.12	0.173913	0.51	0.05	0.0980392	0.38	0.12	0.315789	0.44	0.05	0.113636	0.26	0.08	0.307692	0.38	0.03		0.201814	-2.3089
O000189	0.00775585	0.00221325	Bacteria(100);Proteobacteria(100);Alphaproteobacteria(100);Consistiales(100);Pelagibacter(100);SAR11(100);Candidatus_Pelagibacter(100);Candidatus_Pelagibacter_ubique(100);unclassified(100);unclassified(100);	0.85	0.45	0.529412	0.81	0.47	0.580247	0.17	0.24	1.41176	1.01	0.57	0.564356	0.74	0.49		0.85	0.44	0.517647	0.720685	-0.472559	0.4	0.07	0.175	0.49	0.04		0.16	0.03		0.18	0.04		0.15	0.03		0.18	0.04	0.222222	0.198611	-2.33198
O000094	0.0258273	0.00230618	Bacteria(100);Proteobacteria(100);Gammaproteobacteria(100);SUP05(100);Unclassified(100);unclassified(100);unclassified(100);unclassified(100);unclassified(100);unclassified(100);	2.97	2.02	0.680135	3.03	1.7	0.561056	1.38	0.98	0.710145	3.08	2.14	0.694805	1.91	1.31	0.685864	1.9	1.19	0.626316	0.65972	-0.600074	0.27	0.1	0.37037	0.43	0.07	0.162791	0.14	0.06	0.428571	0.25	0.04		0.32	0.05	0.15625	0.16	0		0.279496	-1.8391
O000139	0.0120571	0.00224382	Bacteria(100);Proteobacteria(100);Alphaproteobacteria(100);Consistiales(100);Pelagibacter(100);SAR11(100);Candidatus_Pelagibacter(100);Unclassified(100);unclassified(100);unclassified(100);	1.35	1.01	0.748148	1.24	0.92	0.741935	0.25	0.19	0.76	1.22	0.62	0.508197	1.44	0.79	0.548611	1.35	0.65	0.481481	0.631395	-0.663384	0.46	0.1	0.217391	0.49	0.06	0.122449	0.07	0		0.19	0.07	0.368421	0.11	0.02		0.25	0.02		0.236087	-2.08261
O000022	0.0710901	0.00755681	Bacteria(100);Proteobacteria(100);Gammaproteobacteria(100);SUP05(100);Unclassified(100);unclassified(100);unclassified(100);unclassified(100);unclassified(100);unclassified(100);	6.59	3.38	0.512898	6.75	3.36	0.497778	8.97	6.61	0.736901	7.33	5.49	0.748977	6.55	3	0.458015	4.36	2.66	0.610092	0.59411	-0.751198	0.74	0.4	0.540541	0.63	0.14	0.222222	0.58	0.35	0.603448	0.55	0.12	0.218182	1.57	0.27	0.171975	0.77	0.06	0.0779221	0.305715	-1.70974
O000169	0.0109205	0.00376619	Bacteria(100);Proteobacteria(100);Gammaproteobacteria(98);ZD0417(91);ZA3605c(91);unclassified(91);unclassified(91);unclassified(91);unclassified(91);unclassified(91);	2.54	0.59	0.232283	2.03	0.82	0.403941	0.1	0.1	1	0.99	0.78	0.787879	0.7	0.31	0.442857	0.71	0.32	0.450704	0.552944	-0.854794	1.99	0.2	0.100503	0.43	0.08	0.186047	0.04	0		0.02	0.04		0.08	0.02		0.17	0.01		0.143275	-2.80315
O000122	0.00264728	0.0135362	Bacteria(100);Bacteroidetes(100);Bacteroidales(100);Unclassified(97);unclassified(97);unclassified(97);unclassified(97);unclassified(97);unclassified(97);unclassified(97);	0.52	0.17	0.326923	0.54	0.23	0.425926	0.15	0.07	0.466667	0.35	0.11	0.314286	0.14	0		0.1	0.04		0.38345	-1.38289	2.21	1.15	0.520362	2.42	1.55	0.640496	1	0.28	0.28	1.03	0.16	0.15534	0.71	0.11	0.15493	0.39	0.06	0.153846	0.317496	-1.65519
O000173	0.00515234	0.00563704	Bacteria(100);Bacteroidetes(100);Flavobacteriales(100);Arctic97A-17(100);unclassified(100);unclassified(100);unclassified(100);unclassified(100);unclassified(100);unclassified(100);	0.43	0.04	0.0930233	0.41	0.13	0.317073	1.78	0.47	0.264045	0.69	0.13	0.188406	0.35	0.02		0.24	0.02		0.215637	-2.21332	0.26	0.08	0.307692	0.38	0.03		2.75	0.21	0.0763636	0.33	0.02		0.81	0.03		0.14	0		0.192028	-2.38061
O000190	0.00611498	0.0044167	Bacteria(100);Proteobacteria(100);Gammaproteobacteria(100);sulfur_oxidizing_symbionts(67);Unclassified(67);unclassified(67);unclassified(67);unclassified(67);unclassified(67);unclassified(67);	1.1	0.1	0.0909091	0.95	0.12	0.126316	0.38	0.04	0.105263	0.68	0.17	0.25	0.64	0.22	0.34375	0.93	0.26	0.27957	0.199301	-2.32698	0.68	0.06		0.83	0.08	0.0963855	0.24	0.08	0.333333	0.51	0.05	0.0980392	0.12	0.08	0.666667	0.91	0.04	0.043956	0.247676	-2.01347
